# Supplementary material for: Cartography of Pathway Signal Perturbations Identifies Distinct Molecular Pathomechanisms in Malignant and Chronic Lung Diseases
Source: Front Genet. 2016 May 6;7:79. doi: 10.3389/fgene.2016.00079 (PMC4859092; doi:10.3389/fgene.2016.00079)
Supplement: Supplementary file 1 [file DataSheet1.xlsx]

## Sheet: Table S1 - Study datasets 
Data Sheet 1
Cartography of pathway signal perturbations identifies distinct molecular pathomechanisms in malignant and chronic lung diseases
Arsen Arakelyan*, Lilit Nersisyan, Martin Petrek, Henry Löffler-Wirth, and Hans Binder
* Correspondence: Arsen Arakelyan: aarakaleyan@sci.am
Dataset accession	Title	Disease conditions	Number of diseased samples	Number of controls	Chip normalization mode	Data	Data scale	References
GSE1643	Normal Variance of Gene Expression in the Human Lung	None	none	40	GCRMA	Average intensity for probe set	natural	[Gruber, 2006]
GSE16538	Genome-wide gene expression profile analysis in pulmonary sarcoidosis	Sarcoidosis	6	6	Robust Multichip Average (RMA) procedure using quantile normalization	RMA Gene Expression Estimates	log	[Crouser, 2009]
GSE20050	Gene expression profiles of caseous human pulmonary TB granulomas derived from TB patients	Tuberculosis	4	2	normalization was done by scaling to median	genespring GX 10.0.2 normalized	log	[Kim 2010]
GSE30219	"Off-context" gene expression in lung cancer identifies a group of metastatic-prone tumors	Lung cancers	293	14	Robust Multi-Array average (RMA)	RMA normalized intensity values	log	[Rousseaux 2013]
GSE47460	Gene expression profiling of chronic lung disease for the Lung Genomics Research Consortium	Interstitial lung diseases	474	108	cyclic loess approach	Normalized log-based signal intensity	log	NA

## Sheet: Table S2 - Spot-disease-pathway
Data Sheet 1
Cartography of pathway signal perturbations identifies distinct molecular pathomechanisms in malignant and chronic lung diseases
Arsen Arakelyan*, Lilit Nersisyan, Martin Petrek, Henry Löffler-Wirth, and Hans Binder
* Correspondence: Arsen Arakelyan: aarakaleyan@sci.am
KEGG Pathway	log10(PSF)	p	FDR	Spot	Spot-
	(mn-max)				positives
Leukocyte transendothelial migration	(-0.45 - 1.03)	3.3e-06	0.00981	A	HC
Toll-like receptor signaling pathway	(-0.57 - 1.09)	3.65e-07	0.00656		TB
NF-kappa B signaling pathway	(-0.56 - 1.1)	1.29e-06	0.00333		COP
Natural killer cell mediated cytotoxicity	(-0.47 - 0.8)	3.62e-05	0.0178		COPD
TNF signaling pathway	(-0.49 - 0.69)	1.17e-07	0.000177		DIP
B cell receptor signaling pathway	(-0.72 - 0.52)	6.89e-05	0.00837		HP
Apoptosis	(-0.4 - 0.8)	4.03e-05	0.00237		ILD_OTHER
T cell receptor signaling pathway	(-0.43 - 0.53)	0.000102	0.0132		NISP
Cytosolic DNA-sensing pathway	(-0.96 - 0.65)	8.65e-05	0.00459		RB-ILD
Antigen processing and presentation	(-0.32 - 0.46)	2.4e-05	0.00288		SARC
Osteoclast differentiation	(-0.46 - 0.41)	0.000162	0.0216
Fatty acid biosynthesis	(-0.44 - 0.86)	8.58e-05	0.00619	B	RB-ILD
Proximal tubule bicarbonate reclamation	(-0.3 - 1.07)	0.0015	0.0285		AIP
PI3K-Akt signaling pathway	(-0.73 - 0.36)	3.1e-05	0.00639		ADC
Circadian entrainment	(-0.34 - 0.84)	0.000217	0.00737		BAS
Galactose metabolism	(-0.37 - 0.77)	0.00361	0.0436		CARCI
Retrograde endocannabinoid signaling	(-0.43 - 0.79)	3.55e-05	0.00181		LCC
Hedgehog signaling pathway	(-0.68 - 0.74)	0.000294	0.0132		LCNE
Inflammatory mediator regulation of TRP channels	(-0.41 - 0.73)	2.23e-05	0.00122		LCO
Phototransduction	(-0.33 - 0.45)	4.04e-06	0.000283		SCC
Glyoxylate and dicarboxylate metabolism	(-0.43 - 0.45)	4.54e-06	0.000313		SQC
Selenocompound metabolism	(-0.27 - 0.37)	8.17e-05	0.00382
Glycerophospholipid metabolism	(-0.27 - 0.41)	8.41e-06	0.00053
Endocrine and other factor-regulated calcium reabsorption	(-0.67 - 0.31)	5.27e-06	0.000348
Ubiquinone and other terpenoid-quinone biosynthesis	(-0.11 - 0.26)	9.72e-06	0.000593
Lipoic acid metabolism	(-0.25 - 0.81)	7.93e-06	0.000476	C	HC
ECM-receptor interaction	(-0.57 - 0.61)	1.21e-05	0.0357		COP
Vitamin B6 metabolism	(-0.7 - 0.72)	1.41e-06	0.0001		COPD
Glycosaminoglycan degradation	(-0.45 - 0.68)	0.00134	0.0139		DIP
Melanogenesis	(-0.76 - 0.69)	5.5e-06	0.000341		FU
Tyrosine metabolism	(-0.63 - 0.64)	1.91e-09	1.6e-07		HP
Vascular smooth muscle contraction	(-0.44 - 0.64)	0.000411	0.00851		ILD_OTHER
Aldosterone-regulated sodium reabsorption	(-0.53 - 0.61)	0.000185	0.00556		ILD_UNK
Salivary secretion	(-0.43 - 0.61)	0.000142	0.00454		NISP
Adrenergic signaling in cardiomyocytes	(-0.51 - 0.48)	1.59e-05	0.00444		RB-ILD
Pancreatic secretion	(-0.36 - 0.42)	2.67e-05	0.00432		SARC
Gap junction	(-0.41 - 0.42)	0.000106	0.00466		UIP_IPF
Primary bile acid biosynthesis	(-0.52 - 0.39)	1.23e-06	8.87e-05		AIP
Purine metabolism	(-0.6 - 0.76)	3.4e-06	0.0025	D	ADC
Pyrimidine metabolism	(-0.75 - 0.99)	2.19e-06	0.000179		BAS
Fructose and mannose metabolism	(-0.5 - 0.86)	6.41e-06	0.000436		CARCI
Olfactory transduction	(-0.49 - 0.81)	0.0127	0.0427		LCC
Phenylalanine metabolism	(-0.47 - 0.8)	5.33e-06	0.000384		LCNE
Alanine, aspartate and glutamate metabolism	(-0.6 - 0.76)	3.13e-08	8.53e-06		LCO
beta-Alanine metabolism	(-0.66 - 0.76)	8e-05	0.00361		SCC
Thyroid hormone synthesis	(-0.3 - 0.65)	0.000216	0.00736		SQC
Sphingolipid metabolism	(-0.28 - 0.57)	0.000535	0.0136
Vasopressin-regulated water reabsorption	(-0.55 - 0.57)	3.98e-05	0.00241
Pentose phosphate pathway	(-0.36 - 0.49)	5.28e-06	0.00699
One carbon pool by folate	(-0.64 - 0.54)	2.46e-06	0.00114
Mucin type O-Glycan biosynthesis	(-0.55 - 0.52)	0.0056	0.0341
Insulin signaling pathway	(-0.45 - 0.48)	2.51e-06	0.000201
Jak-STAT signaling pathway	(-0.48 - 0.39)	1.74e-05	0.0011
N-Glycan biosynthesis	(-0.55 - 0.36)	0.000111	0.00793
Phenylalanine, tyrosine and tryptophan biosynthesis	(-0.34 - 0.36)	1.54e-05	0.000986
TGF-beta signaling pathway	(-0.28 - 0.33)	3.89e-06	0.000292

## Sheet: Table S3 - All spots
Data Sheet 1
Cartography of pathway signal perturbations identifies distinct molecular pathomechanisms in malignant and chronic lung diseases
Arsen Arakelyan*, Lilit Nersisyan, Martin Petrek, Henry Löffler-Wirth, and Hans Binder
* Correspondence: Arsen Arakelyan: aarakaleyan@sci.am
Pathway::sink	Sink gene ID	Gene name	Spot	Molecular event associated with the sink/Entity description	Differential PSF p value	FDR
Cytokine-cytokine receptor interaction::1524	1524	CX3CR1	A	CX3C Chemokine receptor	0.002631	0.0427019
Cytokine-cytokine receptor interaction::1234	1234	CCR5	A	CC Chemokine receptor	9.62297e-07	9.43051e-05
Cytokine-cytokine receptor interaction::1236	1236	CCR7	A	CC Chemokine receptor	0.000485693	0.0160279
Cytokine-cytokine receptor interaction::57007	57007	ACKR3	A	CXC Chemokine Receptor	0.00226634	0.0427019
Cytokine-cytokine receptor interaction::1235	1235	CCR6	A	CC Chemokine receptor	0.00407153	0.0427019
Cytokine-cytokine receptor interaction::3601	3601	IL15RA	A	IL2RG shared receptor	3.26779e-06	0.000287565
Cytokine-cytokine receptor interaction::64109	64109	CRLF2	A	IL2RG shared receptor	0.00152919	0.0351714
Cytokine-cytokine receptor interaction::8797	8797	TNFRSF10A	A	TNF family receptor	0.00217486	0.0427019
Cytokine-cytokine receptor interaction::10663	10663	CXCR6	A	CXC Chemokine Receptor	3.40542e-05	0.00217947
Cytokine-cytokine receptor interaction::7133	7133	TNFRSF1B	A	TNF family receptor	1.14763e-06	0.000107878
Cytokine-cytokine receptor interaction::7852	7852	CXCR4	A	CXC Chemokine Receptor	0.000157573	0.00724836
Cytokine-cytokine receptor interaction::2833	2833	CXCR3	A	CXC Chemokine Receptor	0.0182667	0.0720535
Cytokine-cytokine receptor interaction::3460	3460	IFNGR2	A	Interferon family	0.0180134	0.0720535
Cytokine-cytokine receptor interaction::3977	3977	LIFR	A	Hemoatopoetins	0.0110369	0.0662212
Cell adhesion molecules (CAMs)::2734	2734	GLG1	A	Leukocyte-Endothelial cell	0.000163177	0.00727699
Cell adhesion molecules (CAMs)::3695	3695	ITGB7	A	Leukocyte-Endothelial cell	4.97719e-05	0.00278723
Cell adhesion molecules (CAMs)::3383	3383	ICAM1	A	T-cell receptor signaling	2.97072e-07	3.03013e-05
Cell adhesion molecules (CAMs)::10666	10666	CD226	A	T-cell receptor signaling	0.000161711	0.00727699
Cell adhesion molecules (CAMs)::925	925	CD8A	A	T-cell receptor signaling	3.73546e-05	0.00231878
Dopaminergic synapse::2353	2353	FOS	A	c-fos => Downstream gene regulation	0.00449519	0.0427019
MAPK signaling pathway::2353	2353	FOS	A	c-fos => Proliferation, differentiation	0.00288339	0.0427019
FoxO signaling pathway::3575	3575	IL7R	A	IL-7R => Immuno regulation	0.000854194	0.0213548
FoxO signaling pathway::8743	8743	TNFSF10	A	TRAIL => Apoptosis	0.0119567	0.0662212
Cytokine-cytokine receptor interaction::60401	60401	EDA2R	B	TNF family receptor	1.04991e-06	7.66433e-05
Cytokine-cytokine receptor interaction::2057	2057	EPOR	B	Single chain	0.00011633	0.00487604
Cytokine-cytokine receptor interaction::55540	55540	IL17RB	B	IL-17 Family receptor	7.72214e-05	0.00347496
Cytokine-cytokine receptor interaction::53832	53832	IL20RA	B	IL-10 Family receptor	0.00178953	0.0302587
Cytokine-cytokine receptor interaction::3595	3595	IL12RB2	B	IL12RB1 shared	0.0262603	0.0602921
Cell adhesion molecules (CAMs)::4897	4897	NRCAM	B	Neural system	4.84497e-06	0.000329458
Cell adhesion molecules (CAMs)::22871	22871	NLGN1	B	Neural system	5.9369e-05	0.00279034
Cell adhesion molecules (CAMs)::5792	5792	PTPRF	B	Neural system	6.8228e-06	0.000443482
MAPK signaling pathway::4137	4137	MAPT	B	Tau	0.000415877	0.0120604
MAPK signaling pathway::3925	3925	STMN1	B	STMN1	5.54041e-08	4.37692e-06
FoxO signaling pathway::5105	5105	PCK1	B	PEPCK => Oxydative stress resistance & DNA repair	0.00241616	0.0362424
FoxO signaling pathway::1032	1032	CDKN2D	B	p19 => Cell cycle regulation	0.00168104	0.0302587
Dopaminergic synapse::3760	3760	KCNJ3	B	GIRK => potassium transport	3.08013e-05	0.00163247
Cytokine-cytokine receptor interaction::1230	1230	CCR1	C	CC Chemokine receptor	5.95105e-05	0.00255895
Cytokine-cytokine receptor interaction::2690	2690	GHR	C	Single chain	0.000659056	0.00856773
Cytokine-cytokine receptor interaction::3579	3579	CXCR2	C	CXC Chemokine Receptor	5.99459e-09	4.91557e-07
Cytokine-cytokine receptor interaction::729230	729230	CCR2	C	CC Chemokine receptor	0.00012317	0.00440877
Cytokine-cytokine receptor interaction::608	608	TNFRSF17	C	TNF family receptor	0.000122466	0.00440877
Cytokine-cytokine receptor interaction::8794	8794	TNFRSF10C	C	TNF family receptor	0.000186862	0.00555561
Cytokine-cytokine receptor interaction::23495	23495	TNFRSF13B	C	TNF family receptor	4.10476e-05	0.00197029
Cytokine-cytokine receptor interaction::8793	8793	TNFRSF10D	C	TNF family receptor	0.000233603	0.00630728
Cytokine-cytokine receptor interaction::115650	115650	TNFRSF13C	C	TNF family receptor	0.000405397	0.00851334
Cytokine-cytokine receptor interaction::4233	4233	MET	C	Receptor tyrosine kinase	0.00187761	0.0187761
Cytokine-cytokine receptor interaction::8809	8809	IL18R1	C	CXC Chemokine Receptor	1.63675e-05	0.000867476
Cytokine-cytokine receptor interaction::7048	7048	TGFBR2	C	TGF-beta family receptor	1.0909e-12	9.49088e-11
Cytokine-cytokine receptor interaction::3815	3815	KIT	C	Receptor tyrosine kinase	0.00483204	0.0193281
Cell adhesion molecules (CAMs)::914	914	CD2	C	T-helper-B cell	1.23799e-05	0.000705655
Cell adhesion molecules (CAMs)::22854	22854	NTNG1	C	Neural system	6.1933e-05	0.00258611
Cell adhesion molecules (CAMs)::920	920	CD4	C	T-helper-B cell	2.06576e-06	0.000138406
Cell adhesion molecules (CAMs)::6614	6614	SIGLEC1	C	T-cell receptor signaling	5.76207e-07	4.20631e-05
MAPK signaling pathway::3164	3164	NR4A1	C	Nur77 => Proliferation, differentiation	0.000126818	0.00440877
FoxO signaling pathway::847	847	CAT	C	Catalase => Metabolism	0.000905001	0.01086
Dopaminergic synapse::2903	2903	GRIN2A	C	NMDAr => glutaminergic synapse	0.00212175	0.0190957
Dopaminergic synapse::775	775	CACNA1C	C	Cav12/13 => calcium transport	2.62277e-05	0.00131139
Cytokine-cytokine receptor interaction::7850	7850	IL1R2	D	IL-1 family receptor (no signal transduction)	0.00101823	0.0200481
Cytokine-cytokine receptor interaction::643	643	CXCR5	D	CXC Chemokine Receptor	0.0132504	0.0427157
Cytokine-cytokine receptor interaction::5618	5618	PRLR	D	Single chain	0.00154711	0.0200481
Cell adhesion molecules (CAMs)::4684	4684	NCAM1	D	Neural system	0.000136681	0.00538837
MAPK signaling pathway::4609	4609	MYC	D	c-myc => Proliferation, differentiation	7.10432e-07	6.10971e-05
FoxO signaling pathway::85417	85417	CCNB3	D	CyclinB => Cell cycle regulation	6.07885e-08	6.32201e-06
Dopaminergic synapse::2890	2890	GRIA1	D	AMPAr => glutaminergic synapse	6.93656e-05	0.00326018
