# Supplementary material for: Cartography of Pathway Signal Perturbations Identifies Distinct Molecular Pathomechanisms in Malignant and Chronic Lung Diseases
Source: Front Genet. 2016 May 6;7:79. doi: 10.3389/fgene.2016.00079 (PMC4859092; doi:10.3389/fgene.2016.00079)
Supplement: Supplementary file 3 [file DataSheet3.xlsx]

## Sheet: ADC.1.csv
Data Sheet 3
Cartography of pathway signal perturbations identifies distinct molecular pathomechanisms in malignant and chronic lung diseases
Arsen Arakelyan*, Lilit Nersisyan, Martin Petrek, Henry Löffler-Wirth, and Hans Binder
* Correspondence: Arsen Arakelyan: aarakaleyan@sci.am
	Rank	ID	Symbol	logFC	WAD	T.Score	p.value	fdr	Fdr	Metagene	Chromosome	Description
1	1	Alanine, aspartate and glutamate metabolism::2673	#N/A	0,786256992148352	0,787536010532504	15,6231659321204	2,73011155036418e-05	0,00413030985206376	0,00077538727675235	50 x 1	#N/A	#N/A
2	2	Alanine, aspartate and glutamate metabolism::443	#N/A	0,736439812328336	0,755606883077901	13,9881963789512	0,000172727884445889	0,0266174196838516	0,00245284856440806	50 x 1	#N/A	#N/A
3	3	Purine metabolism::5236	#N/A	0,402598566314979	0,469519270561204	11,9590877423181	0,00132244441153762	0,0266174196838516	0,0116398587727167	50 x 1	#N/A	#N/A
4	4	Cytokine-cytokine receptor interaction::643	#N/A	0,687395786694895	0,717494097354255	11,4832936980129	0,00204710800644481	0,0335144405815073	0,0145351341241298	50 x 1	#N/A	#N/A
5	5	Arginine and proline metabolism::4842	#N/A	0,696441988119648	0,637676215531292	10,9624174346262	0,00324572034234349	0,0335144405815073	0,0183786604888102	50 x 2	#N/A	#N/A
6	6	Phenylalanine metabolism::2805	#N/A	0,460800450110265	0,433549426989267	10,3943686177573	0,00525567427700513	0,0335144405815073	0,022215638355177	50 x 2	#N/A	#N/A
7	7	p53 signaling pathway::836	#N/A	0,399007110725488	0,366904949061743	10,3204093691076	0,00558720328833284	0,0469403449686038	0,022669122605863	50 x 1	#N/A	#N/A
8	8	N-Glycan biosynthesis::1603	#N/A	0,357101620064266	0,33353061290264	9,83930438720816	0,00824439604678684	0,0469403449686038	0,0272024565387204	49 x 1	#N/A	#N/A
9	9	p53 signaling pathway::5054	#N/A	0,444716903941289	0,379989961863495	9,63208145493616	0,00970255833225742	0,0469403449686038	0,0290374408243995	50 x 1	#N/A	#N/A
10	10	Purine metabolism::9615	#N/A	0,356979189261058	0,351713210823609	9,50833035635593	0,0106791623012217	0,0469403449686038	0,0300868258925854	50 x 1	#N/A	#N/A
11	11	Phenylalanine, tyrosine and tryptophan biosynthesis::2805	#N/A	0,363336582694995	0,301751949295952	9,30864106645229	0,0124400895352246	0,0469403449686038	0,0316978108827211	50 x 3	#N/A	#N/A
12	12	ErbB signaling pathway::25	#N/A	0,394145022900225	0,323846927462688	9,1659879611581	0,0138509691392261	0,0587434796586802	0,0327821319236717	50 x 1	#N/A	#N/A
13	13	Purine metabolism::5198	#N/A	0,278437162847281	0,255758987649888	8,90576405105908	0,0167918397589228	0,0587434796586802	0,0355323637451666	50 x 1	#N/A	#N/A
14	14	Glycolysis / Gluconeogenesis::5230	#N/A	0,24366184242981	0,283528231440419	8,81130821293332	0,0179876439888953	0,0684735703901496	0,0364908958858157	50 x 1	#N/A	#N/A
15	15	Axon guidance::25	#N/A	0,303065054448948	0,244025682797492	8,58559440328471	0,0211516082084162	0,0684735703901496	0,0392319653358613	50 x 2	#N/A	#N/A
16	16	N-Glycan biosynthesis::6480	#N/A	0,34940305534251	0,270152705558166	8,40311150751266	0,0240537341386493	0,0684735703901496	0,0413631732982718	50 x 2	#N/A	#N/A
17	17	p53 signaling pathway::50484	#N/A	0,270738923014216	0,292177546096171	8,27296586536418	0,0263289400183453	0,0684735703901496	0,0428284952208896	50 x 1	#N/A	#N/A
18	18	Drug metabolism - other enzymes::7498	#N/A	0,316285944123327	0,278147183543393	8,14069953065872	0,0288294214267824	0,0684735703901496	0,0442664437439301	50 x 1	#N/A	#N/A
19	19	ErbB signaling pathway::4609	#N/A	0,433813296529379	0,315309666814302	8,07653333215701	0,030114409620051	0,0684735703901496	0,0449444300623676	50 x 1	#N/A	#N/A
20	20	ErbB signaling pathway::2002	#N/A	0,297467639680787	0,248547916241127	7,83758313420425	0,0353415474679291	0,0684735703901496	0,0473509541471149	50 x 1	#N/A	#N/A
21	21	Complement and coagulation cascades::2243	#N/A	0,592128910293248	0,416605253069275	7,78174987880912	0,0366688764233156	0,0684735703901496	0,0478856553189949	50 x 3	#N/A	#N/A
22	22	Vasopressin-regulated water reabsorption::359	#N/A	0,227842109004419	0,204475434342465	7,75682108284171	0,0372750881883728	0,0767104131060571	0,0481209593419371	50 x 2	#N/A	#N/A
23	23	Insulin secretion::5864	#N/A	-0,329902666200562	-0,114282371653898	-7,50277710230035	0,0439542952115692	0,0767104131060571	0,0510098363354748	50 x 3	#N/A	#N/A
24	24	p53 signaling pathway::9538	#N/A	0,230974024296953	0,213186177024472	7,40273030874498	0,0468489256562066	0,0767104131060571	0,0520880888026447	50 x 1	#N/A	#N/A
25	25	p53 signaling pathway::55240	#N/A	0,249779163547665	0,216100438631638	7,21755235488163	0,0526302510614787	0,0767104131060571	0,0539917701960038	50 x 1	#N/A	#N/A
26	26	p53 signaling pathway::51512	#N/A	0,147266936973281	0,229120613663226	7,2001116973676	0,053204237597207	0,0767104131060571	0,0541648318875204	50 x 1	#N/A	#N/A
27	27	Pentose phosphate pathway::6120	#N/A	0,314591991086318	0,264343690275205	7,16456638580908	0,0543902611551328	0,0767104131060571	0,0545142045868363	50 x 1	#N/A	#N/A
28	28	Pyrimidine metabolism::7083	#N/A	0,134003951183251	0,286742440174349	7,13542904178333	0,0553788506890318	0,0767104131060571	0,0547972494674437	50 x 1	#N/A	#N/A
29	29	Vasopressin-regulated water reabsorption::396	#N/A	0,192980977983307	0,178905336389044	7,11208295837749	0,0561817163718863	0,117954187351623	0,0550218619746558	50 x 2	#N/A	#N/A
30	30	p53 signaling pathway::575	#N/A	0,218307754793099	0,185940601441111	6,70731728182083	0,0717119930317072	0,117954187351623	0,0622098429928595	50 x 1	#N/A	#N/A
31	31	p53 signaling pathway::64326	#N/A	0,22782296223879	0,185673151088242	6,69879104875767	0,0720736106726634	0,117954187351623	0,062357703056165	50 x 1	#N/A	#N/A
32	32	p53 signaling pathway::7249	#N/A	0,237647570426839	0,179525889398596	6,68177160549031	0,0727999114711542	0,117954187351623	0,0626523193690331	50 x 1	#N/A	#N/A
33	33	Purine metabolism::5313	#N/A	0,176758142648359	0,19329544038894	6,53042434632824	0,0795255312760319	0,117954187351623	0,0652391033065285	49 x 1	#N/A	#N/A
34	34	TGF-beta signaling pathway::5308	#N/A	0,319097522904926	0,239309868120405	6,40128958625443	0,0856558058286339	0,117954187351623	0,0673947148508082	50 x 3	#N/A	#N/A
35	35	Insulin signaling pathway::2002	#N/A	0,194496568617595	0,174585165632137	6,29557917197682	0,0909535935557613	0,117954187351623	0,0691204348141643	50 x 1	#N/A	#N/A
36	36	Amino sugar and nucleotide sugar metabolism::29925	#N/A	0,221845061044313	0,171549820718058	6,20016018883529	0,095958965360293	0,117954187351623	0,07064605144614	50 x 1	#N/A	#N/A
37	37	Neuroactive ligand-receptor interaction::5618	#N/A	0,205224958354831	0,155881694574374	6,1518861628835	0,0985739720826215	0,117954187351623	0,0714057940458015	50 x 3	#N/A	#N/A
38	38	mTOR signaling pathway::7422	#N/A	0,199076914984198	0,167029837933908	6,06126465353247	0,103636380092951	0,117954187351623	0,072809329123839	48 x 1	#N/A	#N/A
39	39	Pentose phosphate pathway::2203	#N/A	0,243070721080179	0,215177969130915	6,05573182269724	0,103952034100381	0,117954187351623	0,0728940450956593	49 x 1	#N/A	#N/A
40	40	Drug metabolism - other enzymes::3614	#N/A	0,156997053870841	0,153605487139532	5,99659931533759	0,107373517506001	0,117954187351623	0,0737923165469665	50 x 1	#N/A	#N/A
41	41	Cytokine-cytokine receptor interaction::5618	#N/A	0,201213628779824	0,150978299240024	5,97527357479295	0,108629116449302	0,117954187351623	0,0741130420048656	50 x 3	#N/A	#N/A
42	42	Adherens junction::56288	#N/A	0,238522616067636	0,167696224631559	5,90859077486991	0,112630274278984	0,117954187351623	0,0751047098756001	50 x 1	#N/A	#N/A
43	43	p53 signaling pathway::7057	#N/A	0,268281905171736	0,173870611555715	5,81509176180618	0,118435066970733	0,117954187351623	0,0764661795237325	50 x 1	#N/A	#N/A
44	44	HIF-1 signaling pathway::5054	#N/A	0,295825713730467	0,198896661872536	5,79400585258861	0,11977603930749	0,117954187351623	0,0767684822360159	49 x 1	#N/A	#N/A
45	45	p53 signaling pathway::55367	#N/A	0,183681331046165	0,149250930414527	5,69250842139662	0,126397909597406	0,117954187351623	0,078198939153408	50 x 1	#N/A	#N/A
46	46	Ras signaling pathway::25	#N/A	0,170995467364244	0,139172195928565	5,57489018663086	0,134424259292501	0,117954187351623	0,0798049608964553	49 x 2	#N/A	#N/A
47	47	p53 signaling pathway::25898	#N/A	0,161234601453327	0,140127480280006	5,53481034208127	0,137247577358667	0,117954187351623	0,080339471671897	50 x 1	#N/A	#N/A
48	48	HIF-1 signaling pathway::7422	#N/A	0,219527183422999	0,165450783656416	5,522301771658	0,138138010868476	0,117954187351623	0,0805049554135252	48 x 1	#N/A	#N/A
49	49	p53 signaling pathway::5366	#N/A	0,165884604026754	0,175526210077581	5,50684812539709	0,139244232086943	0,133592876091362	0,0807085253938259	50 x 1	#N/A	#N/A
50	50	Cytokine-cytokine receptor interaction::7850	#N/A	-0,205627373937466	-0,103098063661338	-5,35950444008965	0,150136665142367	0,133592876091362	0,0830950004856646	48 x 1	#N/A	#N/A
51	51	Adherens junction::7454	#N/A	0,189395316833923	0,143707926621591	5,23324298927519	0,159977512599187	0,133592876091362	0,085073134929696	50 x 2	#N/A	#N/A
52	52	p53 signaling pathway::900	#N/A	0,145633457494803	0,13213233052592	5,16320441369453	0,16564263506925	0,133592876091362	0,0861431579884216	50 x 1	#N/A	#N/A
53	53	Hippo signaling pathway::5054	#N/A	0,251395219298382	0,152865791775753	5,16128580827123	0,165799920003425	0,133592876091362	0,0861721928854398	50 x 1	#N/A	#N/A
54	54	Focal adhesion::329	#N/A	0,127531803401414	0,142900964600703	5,12023677073275	0,16919204344682	0,133592876091362	0,0867898467185022	48 x 1	#N/A	#N/A
55	55	Progesterone-mediated oocyte maturation::983	#N/A	0,00558986737469269	0,18895290939669	5,11279698525075	0,169812369892231	0,133592876091362	0,0869010625784563	50 x 1	#N/A	#N/A
56	56	Purine metabolism::10846	#N/A	0,114051992931234	0,133315094904161	5,04044356375384	0,17593434049753	0,133592876091362	0,0879709481681688	48 x 1	#N/A	#N/A
57	57	p53 signaling pathway::51246	#N/A	0,174852551701146	0,131767434632877	5,02950172706061	0,176874300569987	0,22144846121053	0,0881308904040063	50 x 1	#N/A	#N/A
58	58	One carbon pool by folate::6470	#N/A	0,139470331814595	0,132636857289697	4,84344735066741	0,193434633735552	0,22144846121053	0,0929200463276357	50 x 1	#N/A	#N/A
59	59	p53 signaling pathway::7161	#N/A	0,14636082167195	0,122790551760234	4,83651863803389	0,194072626537552	0,22144846121053	0,0930976765348206	50 x 1	#N/A	#N/A
60	60	p53 signaling pathway::8493	#N/A	0,144134074732239	0,123451863930737	4,70842147028624	0,20614731892314	0,22144846121053	0,0963692971601369	50 x 1	#N/A	#N/A
61	61	FoxO signaling pathway::85417	#N/A	0,107967433494298	0,122893619374363	4,68860675969648	0,208062792818323	0,286500326067718	0,0968730261945981	50 x 1	#N/A	#N/A
62	62	One carbon pool by folate::100528021	#N/A	0,132762604774945	0,120195103014635	4,52910149603099	0,223953565753712	0,286500326067718	0,10164673835053	50 x 1	#N/A	#N/A
63	63	Thyroid hormone signaling pathway::6513	#N/A	0,107293551288217	0,116593852297312	4,16579221021527	0,26333972580619	0,286500326067718	0,112503382574499	50 x 1	#N/A	#N/A
64	64	p53 signaling pathway::143686	#N/A	0,109059783294714	0,101182869614264	4,15393187481389	0,264701436583206	0,286500326067718	0,112855972274801	50 x 1	#N/A	#N/A
65	65	Ovarian steroidogenesis::3283	#N/A	0,119256437121336	0,109243452342468	4,11903556090659	0,268736070790116	0,286500326067718	0,113892326478761	50 x 3	#N/A	#N/A
66	66	p53 signaling pathway::3732	#N/A	0,144946673419447	0,0964710666584013	3,9496419979929	0,288919433048829	0,286500326067718	0,118896370929774	50 x 1	#N/A	#N/A
67	67	Lysine degradation::5351	#N/A	0,102237043301196	0,0911999239345369	3,81878420322369	0,305193726052467	0,286500326067718	0,122724776337281	49 x 3	#N/A	#N/A
68	68	p53 signaling pathway::5728	#N/A	0,0876265505153937	0,0899201671323029	3,81620685749869	0,305520251824944	0,286500326067718	0,122799800138981	50 x 1	#N/A	#N/A
69	69	p53 signaling pathway::64393	#N/A	0,129751979462492	0,0953494015144906	3,75855829412862	0,312884332328971	0,286500326067718	0,124473730439098	50 x 1	#N/A	#N/A
70	70	Progesterone-mediated oocyte maturation::1017	#N/A	0,113452018756015	0,0856483450492043	3,72205059214282	0,317607815892645	0,286500326067718	0,125529522251222	50 x 2	#N/A	#N/A
71	71	Ovarian steroidogenesis::1586	#N/A	0,115420531432741	0,0973342398653165	3,71967225572995	0,317917146027678	0,286500326067718	0,12559818380572	50 x 3	#N/A	#N/A
72	72	p53 signaling pathway::64065	#N/A	0,0869234785347981	0,0935194649624493	3,68689383840991	0,322200460607728	0,286500326067718	0,126542959052201	50 x 1	#N/A	#N/A
73	73	Pentose phosphate pathway::5236	#N/A	0,142835652221651	0,107005325196298	3,60613867838235	0,332913029633954	0,286500326067718	0,12885797109994	50 x 1	#N/A	#N/A
74	74	Ovarian steroidogenesis::6770	#N/A	0,115238491783004	0,0930280906112014	3,55951583174663	0,339201287694545	0,308428107013895	0,130185930226362	50 x 1	#N/A	#N/A
75	75	beta-Alanine metabolism::6723	#N/A	0,113092604447804	0,0830070800824021	3,48028618083996	0,350060933740614	0,358052773403331	0,13256249258353	50 x 1	#N/A	#N/A
76	76	Insulin secretion::3630	#N/A	0,116253822947145	0,0771382384219825	3,33245522584889	0,370905832531801	0,358052773403331	0,137426420711509	50 x 3	#N/A	#N/A
77	77	Thyroid hormone synthesis::50506	#N/A	0,108685689524179	0,083364492891598	3,25012871019173	0,382841402926206	0,358052773403331	0,140118135070623	50 x 3	#N/A	#N/A
78	78	p53 signaling pathway::581	#N/A	0,0957856385847581	0,0829326928026366	3,14411028664026	0,398554022764882	0,358052773403331	0,143563089017342	50 x 1	#N/A	#N/A
79	79	p53 signaling pathway::56475	#N/A	0,128637206807387	0,0842714487940828	3,13123323356062	0,400488586688578	0,661527719054421	0,143979721992127	50 x 1	#N/A	#N/A
80	80	Estrogen signaling pathway::2353	#N/A	0,252242821020574	0,0776220633494972	2,9675509156443	0,425567435889047	0,661527719054421	0,150938648635028	48 x 1	#N/A	#N/A
81	81	Complement and coagulation cascades::623	#N/A	0,140052833832947	0,0738747768018052	2,74063433054305	0,46180887126774	0,661527719054421	0,160670673274382	50 x 1	#N/A	#N/A
82	82	Pyruvate metabolism::231	#N/A	0,115121916332976	0,0784305116553974	2,56792454589328	0,490509763400397	0,661527719054421	0,168118489655346	50 x 1	#N/A	#N/A
83	83	Fructose and mannose metabolism::231	#N/A	0,120949517725082	0,0843414082994382	2,44586043873628	0,511358686494143	0,661527719054421	0,173391329601787	50 x 1	#N/A	#N/A
84	84	p53 signaling pathway::355	#N/A	0,0624404485129744	0,0576532143615792	2,3942294317759	0,520314675871173	0,661527719054421	0,175621917526321	49 x 1	#N/A	#N/A
85	85	Olfactory transduction::1179	#N/A	-0,0806648234625528	-0,0562345730509942	-2,28096243792496	0,540241547885544	0,676052034589103	0,18051252178476	49 x 1	#N/A	#N/A
86	86	Neurotrophin signaling pathway::468	#N/A	-0,0418038908771486	-0,041384277898534	-2,13847779111802	0,565839199695217	0,676052034589103	0,186703477079847	49 x 1	#N/A	#N/A
87	87	Pentose and glucuronate interconversions::231	#N/A	0,0813242868144542	0,0586433416195144	1,92733272138491	0,604809446672138	0,676052034589103	0,19583720306586	50 x 1	#N/A	#N/A
88	88	Wnt signaling pathway::57216	#N/A	0,0577345267352941	0,0519587595768766	1,90245917967611	0,60947844200486	0,999999999999999	0,196908686376917	50 x 3	#N/A	#N/A
89	89	Focal adhesion::596	#N/A	0,0232794524056277	0,0439392501411296	1,88165721459173	0,613395422785661	0,999999999999999	0,197923704153706	48 x 1	#N/A	#N/A
90	90	Regulation of actin cytoskeleton::10092	#N/A	0,0359135764286879	0,0369287084566263	1,54956060081928	0,677363630548901	0,999999999999999	0,214144207283239	50 x 2	#N/A	#N/A
91	91	Cell adhesion molecules (CAMs)::4684	#N/A	0,0461890646660316	0,0326092692602297	1,51329467367541	0,684503213910786	0,999999999999999	0,215913994394213	50 x 1	#N/A	#N/A
92	92	Insulin secretion::775	#N/A	0,0409448606718739	0,0313404178687286	1,45167785172514	0,696698158877025	1	0,218918558427882	50 x 3	#N/A	#N/A
93	93	Hippo signaling pathway::6657	#N/A	-0,0445609827064311	-0,0294119589054687	-1,22809038762542	0,74159090805579	1	0,229783488691782	48 x 1	#N/A	#N/A
94	94	Jak-STAT signaling pathway::4609	#N/A	0,0566462286622424	0,0223504527403593	0,975927673521464	0,793290155949411	1	0,241927148461484	48 x 1	#N/A	#N/A
95	95	p53 signaling pathway::5268	#N/A	-0,00798376127637573	0,0172560533070322	0,663725870638802	0,858555608725561	1	0,256721217210267	50 x 1	#N/A	#N/A
96	96	GnRH signaling pathway::468	#N/A	0,0115910898064188	0,0119839795654639	0,560166965393554	0,880443419133169	1	0,261554189251938	50 x 3	#N/A	#N/A
97	97	p53 signaling pathway::1643	#N/A	-0,0166678245765192	0,0102132082239425	0,467847937823657	0,900033451727092	1	0,265826805729621	50 x 1	#N/A	#N/A
98	98	MAPK signaling pathway::4609	#N/A	0,0197278311383426	0,00130951668912875	0,0574208155706177	0,987698923111877	1	0,284356382348072	48 x 1	#N/A	#N/A
99	99	Wnt signaling pathway::4609	#N/A	0,0348882849601927	0,000950098849862713	0,0426134886354219	0,990870886724731	1	0,285009312886898	48 x 1	#N/A	#N/A

## Sheet: ADC.2.csv
	Rank	ID	Symbol	logFC	WAD	T.Score	p.value	fdr	Fdr	Metagene	Chromosome	Description
1	1	p53 signaling pathway::3479	#N/A	-0,725752628518836	-0,0555205899507992	-16,1686449066716	1,41611591282231e-05	0,000252630617011278	0,000252630617011278	1 x 50	#N/A	#N/A
2	2	Cytokine-cytokine receptor interaction::3579	#N/A	-0,865073458292397	0	-15,9614143955102	1,82160421402511e-05	0,000717985564429073	0,000252630617011278	1 x 50	#N/A	#N/A
3	3	Cytokine-cytokine receptor interaction::2690	#N/A	-0,57290685516397	-0,120144936995901	-15,0088918726167	5,57889575234505e-05	0,000717985564429073	0,000448332891191591	1 x 50	#N/A	#N/A
4	4	Neuroactive ligand-receptor interaction::2690	#N/A	-0,56440987522505	-0,121287680524415	-14,8092001806687	6,99867081523919e-05	0,00381560893768324	0,000485308090720175	1 x 50	#N/A	#N/A
5	5	Adrenergic signaling in cardiomyocytes::10000	#N/A	-0,50064459754209	-0,122813635294514	-13,8159728003458	0,000207549791403805	0,0378247900092251	0,00115136826011279	1 x 49	#N/A	#N/A
6	6	Vascular smooth muscle contraction::59	#N/A	-0,352756897613286	-0,127615893021861	-11,7733559066632	0,00157123638035639	0,0520747115491807	0,00726360521829818	1 x 50	#N/A	#N/A
7	7	Salivary secretion::6263	#N/A	-0,428226772384265	-0,126326220473779	-9,83540402206975	0,00826992281724648	0,0520747115491807	0,0239740986544063	1 x 50	#N/A	#N/A
8	8	NOD-like receptor signaling pathway::834	#N/A	-0,365581317751501	-0,124068863962529	-9,79040025929759	0,00856961618322738	0,0520747115491807	0,0244352261736485	1 x 49	#N/A	#N/A
9	9	ECM-receptor interaction::948	#N/A	-0,423179852681263	-0,126439161851197	-9,73413624122924	0,00895793141041756	0,0520747115491807	0,0250106729277695	1 x 50	#N/A	#N/A
10	10	Progesterone-mediated oocyte maturation::10393	#N/A	-0,258618594202255	-0,127725353625331	-9,71060464729088	0,00912494629326233	0,0520747115491807	0,0252508695668659	1 x 50	#N/A	#N/A
11	11	Glycine, serine and threonine metabolism::314	#N/A	-0,331946353598726	-0,125570832744368	-9,41269876923318	0,0114927493608008	0,0520747115491807	0,0282487552512404	1 x 50	#N/A	#N/A
12	12	Vitamin B6 metabolism::493911	#N/A	-0,37081028486027	-0,122170682134496	-9,14740778980955	0,0140447622595601	0,0520747115491807	0,0308102094297402	1 x 50	#N/A	#N/A
13	13	Cytokine-cytokine receptor interaction::8809	#N/A	-0,359517837648428	-0,124085623620103	-8,92534965183562	0,016552811078633	0,0520747115491807	0,032842215592807	1 x 49	#N/A	#N/A
14	14	Adherens junction::387	#N/A	-0,299062642552351	-0,121274142286498	-8,92222723567089	0,0165907166198231	0,199660218886947	0,0328699516930882	1 x 50	#N/A	#N/A
15	15	Cytokine-cytokine receptor interaction::1230	#N/A	-0,394701173380473	-0,121337789355656	-7,98655246714598	0,0319990829688621	0,199660218886947	0,0549896483749749	1 x 49	#N/A	#N/A
16	16	ECM-receptor interaction::3694	#N/A	0,354327692918468	0,333235882710126	7,90895591233729	0,0337046866029531	0,199660218886947	0,0570827051893486	1 x 47	#N/A	#N/A
17	17	Complement and coagulation cascades::2157	#N/A	-0,312985133657186	-0,117636068550374	-7,72001957711498	0,0381855989266697	0,240106161966537	0,0623035282567104	1 x 50	#N/A	#N/A
18	18	Thyroid hormone signaling pathway::5350	#N/A	-0,257710120888888	-0,114908634605583	-7,25068858517042	0,0515539668646261	0,240106161966537	0,0771104349165269	1 x 48	#N/A	#N/A
19	19	Adrenergic signaling in cardiomyocytes::488	#N/A	-0,261111480027224	-0,112587315486173	-7,131930276282	0,0554985597081459	0,345104997128333	0,0810195949630079	1 x 50	#N/A	#N/A
20	20	Complement and coagulation cascades::735	#N/A	-0,197359642831305	-0,115323918337946	-6,54047258730094	0,0790638749068411	0,345104997128333	0,104958617021899	1 x 50	#N/A	#N/A
21	21	Cytokine-cytokine receptor interaction::8793	#N/A	-0,244309326852113	-0,097988593158386	-6,29409188945165	0,0910299685861775	0,345104997128333	0,115526136364408	1 x 48	#N/A	#N/A
22	22	Wnt signaling pathway::3725	#N/A	-0,241685555835581	-0,0999097115742919	-6,24228504666728	0,0937226953316006	0,345104997128333	0,117777208537983	1 x 47	#N/A	#N/A
23	23	Complement and coagulation cascades::728	#N/A	-0,226266971335741	-0,125537461911474	-5,65748535182168	0,128747895283676	0,345104997128333	0,143491022304185	1 x 50	#N/A	#N/A
24	24	Cell adhesion molecules (CAMs)::6614	#N/A	-0,183488671801181	-0,0865012050231763	-5,24117774641392	0,159345056360778	0,345104997128333	0,161621585053559	1 x 47	#N/A	#N/A
25	25	Complement and coagulation cascades::5329	#N/A	-0,332113119598213	-0,107209154623315	-5,10867091775021	0,170157134013877	0,345104997128333	0,167272639126012	1 x 50	#N/A	#N/A
26	26	Primary bile acid biosynthesis::51302	#N/A	-0,183011380002748	-0,0892308317894039	-5,06098023838139	0,174180199408362	0,345104997128333	0,16928748908726	3 x 50	#N/A	#N/A
27	27	GnRH signaling pathway::3725	#N/A	-0,181735808307048	-0,0895531539776415	-4,84961121082971	0,192868364070953	0,345104997128333	0,178078269978576	1 x 48	#N/A	#N/A
28	28	Drug metabolism - cytochrome P450::4128	#N/A	-0,2000605652582	-0,0961166382194303	-4,83600274336573	0,194120191602103	0,345104997128333	0,17863581127088	1 x 50	#N/A	#N/A
29	29	Gap junction::7082	#N/A	-0,156009617052296	-0,0865921460840021	-4,79649678915865	0,19778806932475	0,345104997128333	0,180248194561295	1 x 47	#N/A	#N/A
30	30	Adipocytokine signaling pathway::5443	#N/A	-0,236832948441199	-0,0782361551935667	-4,54621403053133	0,222208300376111	0,345104997128333	0,190235217195445	1 x 50	#N/A	#N/A
31	31	Melanogenesis::7306	#N/A	-0,282042230328693	-0,106487468277124	-4,51862968804186	0,225026381738154	0,345104997128333	0,191310379568615	1 x 50	#N/A	#N/A
32	32	Focal adhesion::572	#N/A	-0,10391594544626	-0,0833033397849724	-4,48601867286413	0,228390818632469	0,345104997128333	0,192574599513045	2 x 50	#N/A	#N/A
33	33	Dopaminergic synapse::775	#N/A	-0,112171469120027	-0,0847602359777878	-4,38821642951286	0,238695320734382	0,345104997128333	0,196320479572945	2 x 50	#N/A	#N/A
34	34	Complement and coagulation cascades::719	#N/A	-0,0986257015297014	-0,0854454568789801	-4,07548587012951	0,273830149939138	0,345104997128333	0,207816376012012	1 x 50	#N/A	#N/A
35	35	Wnt signaling pathway::4316	#N/A	0,0733385716871028	0,150427707744922	3,95544090205007	0,288212035382712	0,345104997128333	0,212025335711138	1 x 49	#N/A	#N/A
36	36	Adipocytokine signaling pathway::2180	#N/A	-0,194755765512025	-0,0716757634705746	-3,95277703235626	0,288536850807967	0,345104997128333	0,212117417156496	1 x 50	#N/A	#N/A
37	37	Cytokine-cytokine receptor interaction::7048	#N/A	-0,123753966016517	-0,0712736559719146	-3,80960806732571	0,306357312954025	0,345104997128333	0,216981182544157	1 x 50	#N/A	#N/A
38	38	Pancreatic secretion::6262	#N/A	-0,156523518575484	-0,0698409094324967	-3,79772429756043	0,307868607116877	0,345104997128333	0,217377347901806	1 x 50	#N/A	#N/A
39	39	Cytokine-cytokine receptor interaction::8794	#N/A	-0,128493627604755	-0,063268947684272	-3,52904403370835	0,3433520770155	0,345104997128333	0,226022481595662	1 x 48	#N/A	#N/A
40	40	Adipocytokine signaling pathway::5781	#N/A	-0,236670053342238	-0,0634735466485012	-3,52331203039243	0,34413648648894	0,345104997128333	0,226200392356057	2 x 50	#N/A	#N/A
41	41	Fc epsilon RI signaling pathway::10000	#N/A	-0,109785839882155	-0,0628435868656232	-3,36524331597524	0,366217288201767	0,345104997128333	0,230999206262737	1 x 48	#N/A	#N/A
42	42	Complement and coagulation cascades::1378	#N/A	-0,0720602849115995	-0,0745686451784703	-3,36466821394507	0,366299205231507	0,345104997128333	0,231016288205386	1 x 50	#N/A	#N/A
43	43	Cytokine-cytokine receptor interaction::23495	#N/A	-0,111824667312481	-0,0597075733917917	-3,18975841460386	0,391741614251263	0,345104997128333	0,236085247323125	1 x 49	#N/A	#N/A
44	44	Ovarian steroidogenesis::3480	#N/A	-0,0724496891928897	-0,0615458626909497	-3,07376655497067	0,409190553044705	0,345104997128333	0,239308959895022	1 x 50	#N/A	#N/A
45	45	Prolactin signaling pathway::2001	#N/A	-0,136461628700035	-0,0677910825412032	-3,06507724778449	0,410516065480585	0,345104997128333	0,239546075896356	1 x 49	#N/A	#N/A
46	46	Regulation of actin cytoskeleton::4478	#N/A	-0,104276842344954	-0,0531915268800779	-2,9816591588307	0,42337036993632	0,345104997128333	0,241791575497707	1 x 47	#N/A	#N/A
47	47	Complement and coagulation cascades::1380	#N/A	0,249356997390513	0,104954993152079	2,97891093786315	0,42379782688386	0,345104997128333	0,241864607208338	1 x 50	#N/A	#N/A
48	48	Cytokine-cytokine receptor interaction::729230	#N/A	-0,142020643054259	-0,0630173289094461	-2,97102797489132	0,425025338938461	0,345104997128333	0,242073756809985	1 x 49	#N/A	#N/A
49	49	Cell adhesion molecules (CAMs)::914	#N/A	-0,0841107445596953	-0,0569563967117264	-2,94713988718698	0,428757781702226	0,350400601940626	0,242704535064227	1 x 48	#N/A	#N/A
50	50	Regulation of actin cytoskeleton::5829	#N/A	-0,0854687787051239	-0,0496054385428062	-2,75515601888481	0,459439149528244	0,350400601940626	0,247790416397575	2 x 50	#N/A	#N/A
51	51	Fc gamma R-mediated phagocytosis::653361	#N/A	-0,121325081827539	-0,0501943067467137	-2,73339846010347	0,462992199548325	0,350400601940626	0,248348520035061	1 x 47	#N/A	#N/A
52	52	Tyrosine metabolism::7306	#N/A	-0,141858995060237	-0,0690686612292577	-2,7110571292235	0,46665646678501	0,713781151750496	0,248917769691712	1 x 50	#N/A	#N/A
53	53	Glycosaminoglycan degradation::2990	#N/A	0,0708935102732589	0,0659871252084494	2,59928109068601	0,485228709556159	1	0,255281285135967	2 x 50	#N/A	#N/A
54	54	Oocyte meiosis::9985	#N/A	-0,192161885406351	-0,051602494613587	-2,51098312510609	0,500178281916068	1	0,261092823948227	2 x 50	#N/A	#N/A
55	55	Aldosterone-regulated sodium reabsorption::23439	#N/A	-0,0604505562889551	-0,0517886332173663	-2,38960410680093	0,521120919256216	1	0,269083240083662	3 x 50	#N/A	#N/A
56	56	Cell adhesion molecules (CAMs)::920	#N/A	-0,0282013319135843	-0,0349936676480222	-1,56803403967356	0,673737872627247	1	0,322475228971231	1 x 49	#N/A	#N/A
57	57	Thyroid hormone signaling pathway::10231	#N/A	-0,0987973128732269	-0,0360442307646213	-1,56409438291773	0,674510471902307	1	0,322725680855565	3 x 50	#N/A	#N/A
58	58	mTOR signaling pathway::1977	#N/A	-0,0571510568016269	-0,0287184981384837	-1,29889754123907	0,72727001027663	1	0,339401358542278	1 x 47	#N/A	#N/A
59	59	Cytokine-cytokine receptor interaction::115650	#N/A	-0,0545347090903927	-0,0282215991780486	-1,23580166519799	0,740026832864841	1	0,34331084986602	1 x 47	#N/A	#N/A
60	60	Retinol metabolism::195814	#N/A	0,0121478831040588	-0,0285153037884244	-0,958638897726528	0,796871181007594	1	0,360183480575908	1 x 50	#N/A	#N/A
61	61	ECM-receptor interaction::961	#N/A	-0,05063754847303	-0,016401656651126	-0,750495430554895	0,840298951260026	1	0,372500804831545	1 x 50	#N/A	#N/A
62	62	Glycosaminoglycan degradation::3073	#N/A	-0,0693125872788088	-0,0139642485549666	-0,660852296044233	0,859161572546018	1	0,377704265347263	1 x 50	#N/A	#N/A
63	63	Hippo signaling pathway::2736	#N/A	0,00614708720001239	-0,00986092485349678	-0,46746625103294	0,900114580384652	1	0,3887097785257	1 x 47	#N/A	#N/A
64	64	Tight junction::1499	#N/A	-0,00381749204407436	-0,0100573521706408	-0,451567086355776	0,903494911949895	1	0,389600826131109	1 x 47	#N/A	#N/A
65	65	Cytokine-cytokine receptor interaction::608	#N/A	-0,0569709779076172	-0,0125933743280656	-0,415042594647128	0,911266936261898	1	0,391639694450709	1 x 49	#N/A	#N/A
66	66	Serotonergic synapse::100137049	#N/A	0,036576650641211	0,0062871133854719	0,249756592076669	0,946533405144673	1	0,400722727098817	2 x 50	#N/A	#N/A
67	67	Hippo signaling pathway::374	#N/A	0,0711372919850044	0,00854990909434244	0,241169735825115	0,948369021101925	1	0,401188077713025	1 x 48	#N/A	#N/A

## Sheet: AIP.1.csv
	Rank	ID	Symbol	logFC	WAD	T.Score	p.value	fdr	Fdr	Metagene	Chromosome	Description
1	1	p53 signaling pathway::85417	#N/A	1,11056244538806	1,15589497470903	4,15095505647184	2,25189337399456e-06	4,37196625106201e-05	4,37196625106201e-05	50 x 50	#N/A	#N/A
2	2	Fatty acid biosynthesis::55301	#N/A	1,21568467753009	1,02218642366238	4,07299419511043	3,47448288073871e-06	6,22645511549294e-05	4,37196625106201e-05	50 x 50	#N/A	#N/A
3	3	Oocyte meiosis::995	#N/A	1,1526001714639	1,30524522052848	3,9743736286053	5,94862271441343e-06	0,00718897928943346	4,99012920587231e-05	50 x 50	#N/A	#N/A
4	4	Insulin secretion::6833	#N/A	1,37901642435912	1,24424635760184	3,17956570433869	0,000291609399087678	0,0110245356366059	0,00183467079140241	50 x 50	#N/A	#N/A
5	5	Glycolysis / Gluconeogenesis::5105	#N/A	1,1280871635186	1,1124941019038	2,89455147506546	0,000974071413821553	0,0110245356366059	0,00441060361931294	50 x 49	#N/A	#N/A
6	6	Proximal tubule bicarbonate reclamation::5105	#N/A	1,06747821264484	0,946243516679812	2,75858764153699	0,00167225811207938	0,0110245356366059	0,00588454661453704	50 x 50	#N/A	#N/A
7	7	Retrograde endocannabinoid signaling::3760	#N/A	0,791705958464068	0,614333632741654	2,73019470237988	0,0018667572722737	0,0110245356366059	0,00618499590360893	50 x 50	#N/A	#N/A
8	8	Cytokine-cytokine receptor interaction::60401	#N/A	0,731829363666056	0,495019583512619	2,70661022086733	0,00204389009559014	0,0274483029791692	0,00642960321400415	50 x 50	#N/A	#N/A
9	9	Hedgehog signaling pathway::650	#N/A	0,776991099519565	0,608015592172824	2,46314244682617	0,00501009130313879	0,0274483029791692	0,0117620905604289	50 x 50	#N/A	#N/A
10	10	Adipocytokine signaling pathway::3667	#N/A	0,772460739609764	0,552190806342053	2,45203090453914	0,00521048843787497	0,0274483029791692	0,012026424042391	50 x 50	#N/A	#N/A
11	11	Citrate cycle (TCA cycle)::5105	#N/A	0,866578174423254	0,70503084808527	2,41815574741306	0,00586690751972352	0,0274483029791692	0,0128331519520736	50 x 49	#N/A	#N/A
12	12	Glycine, serine and threonine metabolism::189	#N/A	1,06236328881196	0,958890219057384	2,38200023454987	0,00664892612402168	0,0274483029791692	0,0136905327119744	50 x 50	#N/A	#N/A
13	13	Adipocytokine signaling pathway::4852	#N/A	1,03615430848123	0,809919903270163	2,34686875459703	0,00749730929703563	0,0443589888724839	0,0145137185082984	50 x 50	#N/A	#N/A
14	14	Cytokine-cytokine receptor interaction::2057	#N/A	0,649286080293707	0,452323825464878	2,22834340558409	0,0111212517752992	0,0443589888724839	0,018589239384858	49 x 50	#N/A	#N/A
15	15	Pyruvate metabolism::4190	#N/A	0,675252477442447	0,529305627899567	2,14140563908555	0,0146948658295609	0,0443589888724839	0,0216475314678818	50 x 48	#N/A	#N/A
16	16	Drug metabolism - cytochrome P450::10720	#N/A	0,685306111183289	0,510958182981822	2,13949804307442	0,0147835050715863	0,0443589888724839	0,0217141899803777	50 x 50	#N/A	#N/A
17	17	Fc gamma R-mediated phagocytosis::1072	#N/A	1,04019332392545	0,799028604897183	2,11057330293453	0,0161864484861096	0,0443589888724839	0,022719437450939	50 x 50	#N/A	#N/A
18	18	PI3K-Akt signaling pathway::5105	#N/A	0,877134240104088	0,651966543822471	2,10534932810188	0,016451941196002	0,0443589888724839	0,0228997110251424	50 x 50	#N/A	#N/A
19	19	FoxO signaling pathway::5105	#N/A	0,801068525075882	0,605027846722964	2,07496638322377	0,0180731833038548	0,0695213956555542	0,0239385407285675	50 x 50	#N/A	#N/A
20	20	Inflammatory mediator regulation of TRP channels::79054	#N/A	0,731944112242275	0,520354506731778	1,98880319818679	0,0234547358675015	0,0695213956555542	0,028177537853976	50 x 50	#N/A	#N/A
21	21	Drug metabolism - other enzymes::10720	#N/A	0,568749489688882	0,415037706270929	1,94984512223498	0,0263131695015375	0,0695213956555542	0,0301235886627941	50 x 48	#N/A	#N/A
22	22	Tryptophan metabolism::121278	#N/A	0,810480026564561	0,688985585847874	1,90719911567646	0,0297826099450629	0,0695213956555542	0,0322527942409313	50 x 50	#N/A	#N/A
23	23	Fc gamma R-mediated phagocytosis::4082	#N/A	0,557687522072315	0,36893558878478	1,89759604112108	0,0306159975857465	0,0695213956555542	0,0327304055930109	50 x 50	#N/A	#N/A
24	24	p53 signaling pathway::4193	#N/A	0,452671482681892	0,331507553686997	1,88338856116069	0,0318856697904333	0,115709602263739	0,0334349688383564	49 x 48	#N/A	#N/A
25	25	Chemokine signaling pathway::2309	#N/A	0,701534263453319	0,426728646169563	1,80488063170184	0,0397446644297652	0,115709602263739	0,038905004872395	50 x 50	#N/A	#N/A
26	26	Phototransduction::5145	#N/A	0,453889826931203	0,287854765235579	1,73760883765144	0,0477320029154542	0,115709602263739	0,0437662759759462	49 x 49	#N/A	#N/A
27	27	Estrogen signaling pathway::3760	#N/A	0,637130246249583	0,435896042220425	1,72648891114485	0,0491743163203873	0,115709602263739	0,0445792471596763	50 x 50	#N/A	#N/A
28	28	Tight junction::10000	#N/A	0,501822587693665	0,311201847567307	1,70536032305392	0,052015641756757	0,115709602263739	0,0461282033471232	48 x 50	#N/A	#N/A
29	29	Chemokine signaling pathway::2931	#N/A	0,721105649996824	0,45197379835398	1,68505213319554	0,0548748129536947	0,180842926120613	0,0476202504634224	50 x 50	#N/A	#N/A
30	30	Pentose and glucuronate interconversions::10720	#N/A	0,536638665153762	0,383872526146804	1,61987997906866	0,0649485417104072	0,180842926120613	0,0537632900266498	50 x 48	#N/A	#N/A
31	31	Fatty acid biosynthesis::31	#N/A	0,500867733794765	0,267332056812362	1,5852861124116	0,0708874823081882	0,180842926120613	0,0571264794372039	49 x 50	#N/A	#N/A
32	32	ErbB signaling pathway::23624	#N/A	0,45507405175632	0,286743252097563	1,53707143998529	0,0799004216908257	0,180842926120613	0,0619035165090645	49 x 48	#N/A	#N/A
33	33	Galactose metabolism::2584	#N/A	0,72695178305153	0,499088361363592	1,50896237826549	0,0855710354726926	0,180842926120613	0,0647244707576532	50 x 48	#N/A	#N/A
34	34	Rap1 signaling pathway::6494	#N/A	0,569931541915502	0,31802729932692	1,48432596144435	0,0908046220388021	0,261732883822913	0,0672118204130092	49 x 50	#N/A	#N/A
35	35	Axon guidance::4773	#N/A	0,453887489135827	0,294038110518598	1,43857360634047	0,101204821536547	0,276146591365717	0,0727695650818636	50 x 49	#N/A	#N/A
36	36	mTOR signaling pathway::25989	#N/A	0,412763208017597	0,213656278680504	1,36419865797485	0,120112555515383	0,276146591365717	0,0823124282355873	49 x 50	#N/A	#N/A
37	37	Cell adhesion molecules (CAMs)::4897	#N/A	0,394582599113862	0,270820147843768	1,30083030180939	0,13831301751423	0,276146591365717	0,0906889637083049	50 x 50	#N/A	#N/A
38	38	Cell adhesion molecules (CAMs)::22871	#N/A	0,363672810657573	0,219374741146869	1,2754548803202	0,146170728328127	0,276146591365717	0,0940857197404028	49 x 50	#N/A	#N/A
39	39	Tight junction::3993	#N/A	0,422103049752666	0,24557784517953	1,27036218458661	0,147788106075604	0,276146591365717	0,0947695014927947	48 x 48	#N/A	#N/A
40	40	Cytokine-cytokine receptor interaction::55540	#N/A	0,421896262305796	0,240101408462744	1,24493256808843	0,156069529380613	0,549080170785171	0,0981916933673453	50 x 50	#N/A	#N/A
41	41	Cell adhesion molecules (CAMs)::5792	#N/A	0,28630721096173	0,164462131330592	1,05572895449842	0,229035913598466	0,549080170785171	0,132980613505742	50 x 50	#N/A	#N/A
42	42	Retinol metabolism::10720	#N/A	0,496878725081005	0,348583890737306	1,02060914982632	0,244897579207565	0,549080170785171	0,139844518096275	50 x 49	#N/A	#N/A
43	43	Complement and coagulation cascades::2149	#N/A	0,327024260452708	0,182315090829895	1,01006681878214	0,249805961982777	0,549080170785171	0,141922902190294	50 x 50	#N/A	#N/A
44	44	Amino sugar and nucleotide sugar metabolism::2584	#N/A	0,346024550185888	0,176012701945876	0,955890538703295	0,276111993970926	0,549080170785171	0,152711586699827	49 x 48	#N/A	#N/A
45	45	ErbB signaling pathway::5747	#N/A	0,27788010350749	0,15141447881887	0,865192992732588	0,324251563020743	0,549080170785171	0,17104266628603	50 x 48	#N/A	#N/A
46	46	MAPK signaling pathway::3925	#N/A	0,210031802281346	0,120655331116625	0,861062389917402	0,326566882522295	0,549080170785171	0,171881676985531	50 x 48	#N/A	#N/A
47	47	Dopaminergic synapse::3760	#N/A	0,251201873888683	0,147600909504708	0,84307946217282	0,336771653444981	0,549080170785171	0,175535666470273	50 x 50	#N/A	#N/A
48	48	Cytokine-cytokine receptor interaction::3595	#N/A	0,30542601373567	0,204430127169876	0,790079219157694	0,368025701737283	0,549080170785171	0,18629895912909	50 x 50	#N/A	#N/A
49	49	Hedgehog signaling pathway::51384	#N/A	0,246694590892062	0,1599952143918	0,778811915669278	0,374895733288158	0,549080170785171	0,188582233148442	50 x 50	#N/A	#N/A
50	50	PI3K-Akt signaling pathway::842	#N/A	0,259059512012501	0,111489671387368	0,759808902691579	0,38666064589279	0,549080170785171	0,192426293273079	50 x 50	#N/A	#N/A
51	51	Ovarian steroidogenesis::3643	#N/A	0,214531421552125	0,101689936152781	0,744863573874528	0,396069851705953	0,563496050370941	0,195442149280994	48 x 50	#N/A	#N/A
52	52	PI3K-Akt signaling pathway::7157	#N/A	-0,196035000099983	-0,0854409219679403	-0,710136040481292	0,418460891205653	0,588189144868718	0,202520108917339	50 x 50	#N/A	#N/A
53	53	Circadian entrainment::3760	#N/A	0,250031170072522	0,134896211540109	0,67897755302022	0,439170999553024	0,999999999999995	0,208981934463624	50 x 50	#N/A	#N/A
54	54	Glyoxylate and dicarboxylate metabolism::6470	#N/A	0,255861291813682	0,0942069872299845	0,652275038313239	0,457378566122915	1	0,215776580000428	50 x 50	#N/A	#N/A
55	55	MAPK signaling pathway::4137	#N/A	0,130992161666904	0,0504630416416192	0,355301273609497	0,685615030385628	1	0,29200924686479	50 x 48	#N/A	#N/A
56	56	Serotonergic synapse::3760	#N/A	0,0856457309070757	0,0474131961159956	0,325263343991755	0,71094354911271	1	0,299565277902198	50 x 50	#N/A	#N/A
57	57	FoxO signaling pathway::1032	#N/A	0,134188135107618	0,0449720537849602	0,310095080347938	0,723858154434367	1	0,303356229609149	50 x 48	#N/A	#N/A
58	58	Neuroactive ligand-receptor interaction::2492	#N/A	-0,0796526498085664	-0,0332375072911192	-0,306175101292857	0,727208711684363	1	0,304333057061865	50 x 50	#N/A	#N/A
59	59	Adipocytokine signaling pathway::10891	#N/A	-0,00540550848482318	-0,0380439109414421	-0,26438954891048	0,763237177217353	1	0,314666329754719	50 x 50	#N/A	#N/A
60	60	PI3K-Akt signaling pathway::2538	#N/A	0,141433300491237	0,0351915236984491	0,263341516303948	0,764147816323326	1	0,314923532798556	48 x 50	#N/A	#N/A
61	61	Glycine, serine and threonine metabolism::441531	#N/A	0,0617081075928709	0,0331365313228882	0,261602425407985	0,765659637760004	1	0,315350109155195	50 x 48	#N/A	#N/A
62	62	Endocrine and other factor-regulated calcium reabsorption::793	#N/A	0,0797166887426174	0,0338962057919501	0,23795532043053	0,786302837280703	1	0,321122103685178	49 x 50	#N/A	#N/A
63	63	Rap1 signaling pathway::5898	#N/A	0,106743776251099	0,0333195230376943	0,225708721688877	0,797054106681687	1	0,32408986561885	50 x 50	#N/A	#N/A
64	64	PI3K-Akt signaling pathway::10018	#N/A	0,106319732319028	0,020582444222653	0,159705287509107	0,855613798702296	1	0,339809615287572	49 x 50	#N/A	#N/A
65	65	Neuroactive ligand-receptor interaction::7253	#N/A	-0,0309276453958596	-0,0124806859760482	-0,109646213724635	0,900582497469143	1	0,351393376168816	50 x 50	#N/A	#N/A
66	66	Neuroactive ligand-receptor interaction::3973	#N/A	-0,00852761947798339	-0,00842638181004256	-0,0710692280585548	0,935463577572456	1	0,360102419690229	50 x 50	#N/A	#N/A
67	67	Cholinergic synapse::3760	#N/A	-0,0552796778036844	-0,00873483612875417	-0,0617145382679751	0,943943316880836	1	0,362184400846272	50 x 50	#N/A	#N/A

## Sheet: AIP.2.csv
	Rank	ID	Symbol	logFC	WAD	T.Score	p.value	fdr	Fdr	Metagene	Chromosome	Description
1	1	Complement and coagulation cascades::5329	#N/A	1,61315554026337	1,66415855213092	4,30427523248492	9,38657469973236e-07	0,00884634182703809	3,37025286395602e-05	1 x 50	#N/A	#N/A
2	2	Regulation of actin cytoskeleton::5829	#N/A	1,07816101929973	0,836782797908656	3,18145941962687	0,000289185711858542	0,00884634182703809	0,00478506972410217	2 x 50	#N/A	#N/A
3	3	Lipoic acid metabolism::51601	#N/A	0,807745516302857	0,620272326279418	2,98369590688832	0,000675147553710342	0,00884634182703809	0,00648777681388386	4 x 50	#N/A	#N/A
4	4	Wnt signaling pathway::4316	#N/A	1,0464035328951	1,00004988643972	2,90841765054364	0,000920672560026814	0,00884634182703809	0,00698437141396817	1 x 49	#N/A	#N/A
5	5	p53 signaling pathway::3479	#N/A	1,39251656795668	1,12697711225697	2,89143399266809	0,000986465283877358	0,0303995663997522	0,00708381396735839	1 x 50	#N/A	#N/A
6	6	Adherens junction::387	#N/A	0,903385849235436	0,596138618557427	2,66267625196907	0,00241555873249677	0,0303995663997522	0,0129682897121746	1 x 50	#N/A	#N/A
7	7	Glycosaminoglycan degradation::3073	#N/A	0,712700535205304	0,514671072796632	2,63506463060411	0,00267979698549814	0,0845534725491951	0,0137454575194709	1 x 50	#N/A	#N/A
8	8	Glycosaminoglycan degradation::2990	#N/A	0,653693652836924	0,455451428457586	2,42004018418492	0,00582852016358282	0,0845534725491951	0,0251014911842145	2 x 50	#N/A	#N/A
9	9	p53 signaling pathway::898	#N/A	0,747298895772704	0,556406366791381	2,35112353984001	0,00738963638474832	0,0913259308002051	0,0294805719705207	4 x 50	#N/A	#N/A
10	10	Focal adhesion::572	#N/A	0,750571439642251	0,429115010550162	2,19079876174231	0,0125571046302784	0,0913259308002051	0,0408701466310089	2 x 50	#N/A	#N/A
11	11	Vitamin B6 metabolism::493911	#N/A	0,72465866715392	0,485667409033997	2,18804769063384	0,012668501092056	0,0913259308002051	0,0410696655960202	1 x 50	#N/A	#N/A
12	12	ECM-receptor interaction::948	#N/A	0,789277396159746	0,549530893721227	2,13445184676822	0,0150202597185045	0,140418209603136	0,0449419116779418	1 x 50	#N/A	#N/A
13	13	Adipocytokine signaling pathway::2180	#N/A	0,777445703568137	0,570893403198169	1,91368956538839	0,0292304578069442	0,140418209603136	0,0671325502504614	1 x 50	#N/A	#N/A
14	14	Complement and coagulation cascades::735	#N/A	-0,39344548416347	-0,121339092207763	-1,89631410896638	0,0307287491846182	0,140418209603136	0,0688855220102989	1 x 50	#N/A	#N/A
15	15	Salivary secretion::6263	#N/A	0,605629569881894	0,388794006467264	1,89497468199051	0,0308469384222856	0,140418209603136	0,0690202393310366	1 x 50	#N/A	#N/A
16	16	Adipocytokine signaling pathway::5781	#N/A	0,860685292722058	0,723719109775044	1,88560193807957	0,0316849479655228	0,140418209603136	0,0699610774168256	2 x 50	#N/A	#N/A
17	17	Melanogenesis::7306	#N/A	0,692720425463181	0,460347608907471	1,85483507110705	0,03457437133634	0,362594785994918	0,0730231757735872	1 x 50	#N/A	#N/A
18	18	Oocyte meiosis::9985	#N/A	0,701505482158302	0,544378612380224	1,70114517907093	0,0525986138172911	0,362594785994918	0,100536312008625	2 x 50	#N/A	#N/A
19	19	Pancreatic secretion::6262	#N/A	0,489782123502102	0,290297999188851	1,60285091866704	0,06781862572857	0,362594785994918	0,119999934319509	1 x 50	#N/A	#N/A
20	20	Serotonergic synapse::100137049	#N/A	0,525021114877641	0,29560756863166	1,6028487037205	0,0678190057135948	0,362594785994918	0,120000384159151	2 x 50	#N/A	#N/A
21	21	Tyrosine metabolism::7306	#N/A	0,642105897633012	0,40364056169472	1,54221573167031	0,0788964551387665	0,362594785994918	0,132441697994463	1 x 50	#N/A	#N/A
22	22	Neurotrophin signaling pathway::387	#N/A	0,461500852867158	0,25787948369496	1,51139408818412	0,0850679571570743	0,752504019585989	0,138834905369344	4 x 50	#N/A	#N/A
23	23	Cytokine-cytokine receptor interaction::4233	#N/A	0,455092190016213	0,276978029151647	1,41862796439833	0,106026132928496	0,811824462486802	0,165516171204851	4 x 50	#N/A	#N/A
24	24	Complement and coagulation cascades::2157	#N/A	0,537154613270517	0,305776462951127	1,28490666375077	0,143204903125154	0,811824462486802	0,208639372516952	1 x 50	#N/A	#N/A
25	25	Cytokine-cytokine receptor interaction::3579	#N/A	0,693842238392013	0,39193791390156	1,23201062703764	0,160410363353254	0,811824462486802	0,22670637337293	1 x 50	#N/A	#N/A
26	26	FoxO signaling pathway::847	#N/A	0,39886622240662	0,20063762337843	1,16970355895293	0,182629250406633	0,811824462486802	0,248496163311074	4 x 50	#N/A	#N/A
27	27	Vascular smooth muscle contraction::59	#N/A	-0,26417800834918	-0,104428601220739	-1,12622753227313	0,199432995352418	0,811824462486802	0,2639271075661	1 x 50	#N/A	#N/A
28	28	Adipocytokine signaling pathway::5443	#N/A	0,394846630500349	0,261537945366203	1,08973662214283	0,214386879160114	0,999999999999997	0,276965326600996	1 x 50	#N/A	#N/A
29	29	ECM-receptor interaction::961	#N/A	0,415912533767611	0,247616348864771	1,05519320448094	0,229272256344846	1	0,290607194020479	1 x 50	#N/A	#N/A
30	30	Thyroid hormone signaling pathway::10231	#N/A	0,267571519797694	0,153030637721048	0,94014945965295	0,284097320781569	1	0,336701077404257	3 x 50	#N/A	#N/A
31	31	Cytokine-cytokine receptor interaction::23495	#N/A	-0,266469126432931	-0,089279103699308	-0,934294002051782	0,287107252036796	1	0,339058821982796	1 x 49	#N/A	#N/A
32	32	Retinol metabolism::195814	#N/A	0,44041992774221	0,203681377650283	0,880880412437289	0,315555963477258	1	0,360542334265857	1 x 50	#N/A	#N/A
33	33	Adrenergic signaling in cardiomyocytes::10000	#N/A	0,326367551654936	0,134106502456961	0,846246296977451	0,33495984692336	1	0,37441171713894	1 x 49	#N/A	#N/A
34	34	Complement and coagulation cascades::719	#N/A	0,485776459233953	0,212235226837471	0,812521180065352	0,354577499629788	1	0,387835407635832	1 x 50	#N/A	#N/A
35	35	Prolactin signaling pathway::2001	#N/A	-0,21878059897785	-0,0771449527443841	-0,712936044911022	0,41662839372183	1	0,426742944261437	1 x 49	#N/A	#N/A
36	36	Complement and coagulation cascades::728	#N/A	0,528113315967396	0,18705081151909	0,691123910632786	0,431028532008958	1	0,435075430611904	1 x 50	#N/A	#N/A
37	37	Glycine, serine and threonine metabolism::314	#N/A	0,286928350178036	0,103802933541243	0,64202493279492	0,464478776639724	1	0,453526722018176	1 x 50	#N/A	#N/A
38	38	Cytokine-cytokine receptor interaction::7048	#N/A	0,232195487732153	0,0964637758363091	0,638782588381519	0,466737440070963	1	0,454729265299126	1 x 50	#N/A	#N/A
39	39	Cytokine-cytokine receptor interaction::2690	#N/A	0,272429335589239	0,131850257067476	0,586917523673107	0,503683571538254	1	0,473674654050594	1 x 50	#N/A	#N/A
40	40	Cytokine-cytokine receptor interaction::8809	#N/A	0,275510324446384	0,123421912189828	0,586101724529057	0,504276790230981	1	0,473968114283699	1 x 49	#N/A	#N/A
41	41	Neuroactive ligand-receptor interaction::2690	#N/A	0,264073976635535	0,127110730581768	0,581127558886447	0,507901776676746	1	0,475754278677722	1 x 50	#N/A	#N/A
42	42	Aldosterone-regulated sodium reabsorption::23439	#N/A	0,215292055332369	0,0799313764066078	0,552101320362564	0,529324647483168	1	0,486067322703466	3 x 50	#N/A	#N/A
43	43	Ovarian steroidogenesis::3480	#N/A	0,272122168857592	0,10455204945379	0,497357981580977	0,570941534555128	1	0,504984767006591	1 x 50	#N/A	#N/A
44	44	Primary bile acid biosynthesis::51302	#N/A	0,189358201024645	0,0759133925770109	0,493298529961959	0,574088591862069	1	0,506358817445278	3 x 50	#N/A	#N/A
45	45	Complement and coagulation cascades::1378	#N/A	0,319191500284021	0,111176530939766	0,488024145462857	0,578189744924231	1	0,508138033464955	1 x 50	#N/A	#N/A
46	46	Dopaminergic synapse::775	#N/A	0,253107509840885	0,079871613058159	0,475631661625135	0,587879481683816	1	0,512291243075032	2 x 50	#N/A	#N/A
47	47	Drug metabolism - cytochrome P450::4128	#N/A	0,197646929343351	0,0765397562750783	0,470497666941259	0,591915655866404	1	0,514000605911211	1 x 50	#N/A	#N/A
48	48	Cytokine-cytokine receptor interaction::729230	#N/A	-0,149329364707838	-0,0521777589500162	-0,453753393288004	0,605167007951007	1	0,519529405032709	1 x 49	#N/A	#N/A
49	49	Cytokine-cytokine receptor interaction::608	#N/A	-0,186980268874246	-0,0556571941463166	-0,349212735715096	0,690721637473636	1	0,552404295531532	1 x 49	#N/A	#N/A
50	50	Gap junction::2977	#N/A	0,144816016568853	0,0563862361832075	0,327465392152883	0,709075449919236	1	0,558879265338199	4 x 50	#N/A	#N/A
51	51	Complement and coagulation cascades::1380	#N/A	0,199410371414926	0,0521082405477319	0,268114671818683	0,760003064096619	1	0,575902594431727	1 x 50	#N/A	#N/A
52	52	Adrenergic signaling in cardiomyocytes::488	#N/A	0,151853508243193	0,0477425394451448	0,264765560320575	0,762910539385834	1	0,5768349027603	1 x 50	#N/A	#N/A
53	53	Cytokine-cytokine receptor interaction::1230	#N/A	-0,0901684701981739	-0,0234403636263207	-0,179856262848628	0,83763506417522	1	0,599464759795525	1 x 49	#N/A	#N/A
54	54	NOD-like receptor signaling pathway::834	#N/A	0,0722604127213966	0,0211135964703829	0,149194917212252	0,865021616197469	1	0,6071641665314	1 x 49	#N/A	#N/A
55	55	Progesterone-mediated oocyte maturation::10393	#N/A	0,244692494774227	0,00775872228964661	0,0479718150138077	0,956411931543488	1	0,630844544967538	1 x 50	#N/A	#N/A
56	56	Cell adhesion molecules (CAMs)::920	#N/A	0,0469390872010688	0,00238055336503366	0,0178357869437741	0,983787124435919	1	0,637391991286484	1 x 49	#N/A	#N/A

## Sheet: AIP.3.csv
	Rank	ID	Symbol	logFC	WAD	T.Score	p.value	fdr	Fdr	Metagene	Chromosome	Description
1	1	NF-kappa B signaling pathway::3576	#N/A	-0,836852832477946	-0,0803207223085367	-3,06261496965427	0,000484117123095151	0,0139071909398608	0,0139071909398608	1 x 1	#N/A	#N/A
2	2	NF-kappa B signaling pathway::6363	#N/A	-1,15762555551318	0	-2,88254196758053	0,001022623169183	0,0139071909398608	0,0139071909398608	1 x 1	#N/A	#N/A
3	3	B cell receptor signaling pathway::2353	#N/A	-1,11232086494031	-0,0182973492136019	-2,80750497684811	0,0013803242777275	0,05470505436325	0,0139071909398608	1 x 1	#N/A	#N/A
4	4	Toll-like receptor signaling pathway::3553	#N/A	-0,665265378119061	-0,120142791738742	-2,43319101786939	0,00556687192117944	0,05470505436325	0,0316691794854575	1 x 1	#N/A	#N/A
5	5	Toll-like receptor signaling pathway::414062	#N/A	-0,711654984104003	-0,118810423922731	-2,35999371048569	0,0071696139856523	0,05470505436325	0,0349601032775838	1 x 1	#N/A	#N/A
6	6	Toll-like receptor signaling pathway::3576	#N/A	-0,912081117701136	-0,0791816357559754	-2,27693086453548	0,00948047419147779	0,05470505436325	0,038332506024968	1 x 1	#N/A	#N/A
7	7	Amino sugar and nucleotide sugar metabolism::1118	#N/A	0,784842306655225	0,636870021801398	2,24763532399023	0,0104417651119315	0,05470505436325	0,039418609102279	1 x 2	#N/A	#N/A
8	8	Chemokine signaling pathway::6772	#N/A	-0,68079136500323	-0,11809408802598	-2,159232412166	0,013888903114146	0,05470505436325	0,0423561669292654	2 x 1	#N/A	#N/A
9	9	Dopaminergic synapse::2353	#N/A	-0,678634982702966	-0,1007557444687	-2,07008832126401	0,0183461150721331	0,05470505436325	0,0448138855049097	2 x 1	#N/A	#N/A
10	10	NF-kappa B signaling pathway::2920	#N/A	-0,576530498350179	-0,114929216176935	-2,00536715991221	0,0223235360651137	0,05470505436325	0,0463056232168767	1 x 1	#N/A	#N/A
11	11	MAPK signaling pathway::2353	#N/A	-0,56207304306184	-0,120550609948271	-2,0050612239344	0,0223439914538828	0,05470505436325	0,0463121329650027	2 x 1	#N/A	#N/A
12	12	Cell adhesion molecules (CAMs)::3695	#N/A	-0,653899250456279	-0,121645755654975	-2,00225401697623	0,0225324480604527	0,05470505436325	0,0463716362730527	1 x 1	#N/A	#N/A
13	13	Toll-like receptor signaling pathway::6373	#N/A	-1,00931440336376	-0,103404090264522	-1,99276691638118	0,0231796080276705	0,05470505436325	0,0465696998933483	2 x 1	#N/A	#N/A
14	14	Leukocyte transendothelial migration::1432	#N/A	-0,665061960078859	-0,123241442101911	-1,98149162142883	0,0239696856042551	0,05470505436325	0,0467991001649538	1 x 1	#N/A	#N/A
15	15	NF-kappa B signaling pathway::7128	#N/A	-0,548246238388798	-0,122949244347226	-1,97743612046235	0,0242595176496589	0,05470505436325	0,0468800431250859	1 x 1	#N/A	#N/A
16	16	Leukocyte transendothelial migration::998	#N/A	-0,663891823995078	-0,121539746538946	-1,96850309634211	0,024908662835837	0,0981157190950666	0,0470554549713646	1 x 1	#N/A	#N/A
17	17	Chemokine signaling pathway::7454	#N/A	-0,616854032412685	-0,122722176212052	-1,90197630476408	0,0302334112203795	0,0981157190950666	0,0518035081736641	1 x 1	#N/A	#N/A
18	18	NF-kappa B signaling pathway::7412	#N/A	-0,673702363722552	-0,121404640934494	-1,87000845899907	0,0331224129014145	0,0981157190950666	0,0540278441680028	1 x 1	#N/A	#N/A
19	19	NF-kappa B signaling pathway::6387	#N/A	-0,616919384673521	-0,122232429359834	-1,80772022589074	0,039434102969077	0,0981157190950666	0,0582146888899033	1 x 1	#N/A	#N/A
20	20	Cytokine-cytokine receptor interaction::2833	#N/A	-0,668328477940516	-0,12284748037848	-1,77468578593467	0,0431773516524487	0,0981157190950666	0,0603421365323001	4 x 1	#N/A	#N/A
21	21	NF-kappa B signaling pathway::5328	#N/A	-0,536736489910866	-0,12294789760019	-1,73869532228997	0,0475930067305903	0,0981157190950666	0,0625773486497745	2 x 1	#N/A	#N/A
22	22	T cell receptor signaling pathway::2353	#N/A	-0,756869883494572	-0,0986340162915864	-1,7363390468704	0,0478948820936205	0,0981157190950666	0,0627205368557639	2 x 1	#N/A	#N/A
23	23	Cytokine-cytokine receptor interaction::1235	#N/A	-0,539852799876207	-0,122120080521603	-1,71970789212469	0,0500716720968413	0,0981157190950666	0,0637198573550198	3 x 1	#N/A	#N/A
24	24	Chemokine signaling pathway::6093	#N/A	-0,5958924050168	-0,123134941386472	-1,68587002302101	0,0547571813489016	0,0981157190950666	0,0656903971327862	1 x 1	#N/A	#N/A
25	25	Leukocyte transendothelial migration::5880	#N/A	-0,56499765369158	-0,123098765446921	-1,66414884888066	0,0579534419681162	0,0981157190950666	0,0669099463643422	1 x 1	#N/A	#N/A
26	26	Apoptosis::4792	#N/A	-0,402729310318076	-0,118086536984995	-1,65569358219776	0,0592388621085405	0,0981157190950666	0,0673749250415179	1 x 1	#N/A	#N/A
27	27	Chemokine signaling pathway::5058	#N/A	-0,550027877744694	-0,122028488696158	-1,6468053241729	0,0606155285973911	0,100695068303791	0,0678577847995395	1 x 1	#N/A	#N/A
28	28	Chemokine signaling pathway::4790	#N/A	-0,438302031835371	-0,117410075011975	-1,60963293251451	0,0666633225392781	0,100695068303791	0,0699265497622461	1 x 1	#N/A	#N/A
29	29	NF-kappa B signaling pathway::388372	#N/A	-0,472393557695119	-0,122170394757053	-1,58412620386209	0,071094081907302	0,100695068303791	0,0712840358245289	1 x 1	#N/A	#N/A
30	30	Cytokine-cytokine receptor interaction::57007	#N/A	-0,44779198392936	-0,118850681226099	-1,5742551051169	0,0728723419612232	0,100695068303791	0,0717957570069019	4 x 1	#N/A	#N/A
31	31	Toll-like receptor signaling pathway::941	#N/A	-0,510416073776818	-0,11816833171296	-1,55735293630862	0,0760016569505884	0,100695068303791	0,0726543095760341	1 x 1	#N/A	#N/A
32	32	Natural killer cell mediated cytotoxicity::7124	#N/A	-0,597765093256881	-0,123243645383781	-1,55065019485481	0,0772726004709992	0,131380421967844	0,0729886103470788	2 x 1	#N/A	#N/A
33	33	Toll-like receptor signaling pathway::3569	#N/A	-0,665214715135138	-0,117935333137872	-1,5211821649788	0,0830671143113926	0,131380421967844	0,0753239067760196	1 x 1	#N/A	#N/A
34	34	Toll-like receptor signaling pathway::388372	#N/A	-0,450489771076214	-0,118050068876439	-1,49175759883813	0,0891994592160721	0,131380421967844	0,0776001699246858	1 x 1	#N/A	#N/A
35	35	Cholinergic synapse::2353	#N/A	-0,477925243703464	-0,123231601403206	-1,48659335057375	0,0903124434446452	0,223025006844683	0,0779936227717158	2 x 1	#N/A	#N/A
36	36	NF-kappa B signaling pathway::596	#N/A	-0,393082904231376	-0,114582555610862	-1,44278550405376	0,100209391060163	0,223025006844683	0,0833465179536426	1 x 1	#N/A	#N/A
37	37	T cell receptor signaling pathway::3937	#N/A	-0,351560053251487	-0,109217818578487	-1,41557943405377	0,106778821099472	0,223025006844683	0,0866867069600332	1 x 2	#N/A	#N/A
38	38	NF-kappa B signaling pathway::331	#N/A	-0,35658229885045	-0,108313847254502	-1,31816070375387	0,133136384924945	0,223025006844683	0,0986224232974465	1 x 1	#N/A	#N/A
39	39	TNF signaling pathway::1051	#N/A	-0,399820713911462	-0,112741505424917	-1,31040618203636	0,135433832813804	0,223025006844683	0,0995645275754263	1 x 1	#N/A	#N/A
40	40	Cytokine-cytokine receptor interaction::1236	#N/A	-0,395707151829396	-0,118122744066064	-1,29171495687796	0,141097329984241	0,223025006844683	0,101827106260909	1 x 3	#N/A	#N/A
41	41	Rap1 signaling pathway::60	#N/A	-0,373235865931784	-0,104103938700202	-1,28619202708372	0,142805167711737	0,223025006844683	0,102493206046005	1 x 3	#N/A	#N/A
42	42	Toll-like receptor signaling pathway::7124	#N/A	-0,372562180429895	-0,104568767438708	-1,2814519452839	0,144283541229079	0,223025006844683	0,103063924797656	1 x 1	#N/A	#N/A
43	43	T cell receptor signaling pathway::4790	#N/A	-0,431462933069917	-0,112102919488843	-1,24960011522455	0,154523675670665	0,223025006844683	0,106873417431519	3 x 1	#N/A	#N/A
44	44	NF-kappa B signaling pathway::598	#N/A	-0,334458825785903	-0,104996433710807	-1,242979469285	0,156719850839701	0,223678145089792	0,107659133150277	1 x 1	#N/A	#N/A
45	45	NF-kappa B signaling pathway::4616	#N/A	-0,299092640022167	-0,111417084747171	-1,2022181536657	0,170765374191179	0,223678145089792	0,11245679256938	1 x 1	#N/A	#N/A
46	46	Toll-like receptor signaling pathway::6352	#N/A	-0,403014569558573	-0,107808348504324	-1,17903983861873	0,179161770601282	0,223678145089792	0,115139899961337	1 x 1	#N/A	#N/A
47	47	Fc gamma R-mediated phagocytosis::2934	#N/A	-0,332127858737081	-0,105873871461244	-1,16647098897236	0,183841344130283	0,223678145089792	0,116579844629708	1 x 2	#N/A	#N/A
48	48	Ras signaling pathway::5966	#N/A	-0,382735795477621	-0,105589534170408	-1,10935637808311	0,206249235631901	0,223678145089792	0,122977072522968	4 x 1	#N/A	#N/A
49	49	Natural killer cell mediated cytotoxicity::355	#N/A	-0,363176296358659	-0,0989930306689071	-1,09644440152928	0,211579057596986	0,223678145089792	0,124387751469464	1 x 1	#N/A	#N/A
50	50	Toll-like receptor signaling pathway::942	#N/A	-0,425406784701291	-0,106934379761965	-1,07900543744077	0,218934572579122	0,223678145089792	0,126270904915872	1 x 1	#N/A	#N/A
51	51	Fc gamma R-mediated phagocytosis::100137049	#N/A	-0,31878826682019	-0,101880943979342	-1,05985336404236	0,227222261269306	0,223678145089792	0,12830891853766	1 x 1	#N/A	#N/A
52	52	Chemokine signaling pathway::1398	#N/A	-0,315602666228213	-0,0966806373948801	-1,0434287828916	0,234505860891498	0,223678145089792	0,130030880584092	3 x 1	#N/A	#N/A
53	53	Chemokine signaling pathway::5566	#N/A	-0,298699615608702	-0,0949800418323579	-1,03682752082834	0,237479339448569	0,223678145089792	0,130716115771646	4 x 1	#N/A	#N/A
54	54	HIF-1 signaling pathway::1906	#N/A	-0,25729182088423	-0,0920791164522839	-1,0277289883433	0,24162119785063	0,223678145089792	0,131654058909856	3 x 1	#N/A	#N/A
55	55	Cytokine-cytokine receptor interaction::1234	#N/A	-0,357766291763288	-0,103861455585018	-1,01122372098897	0,249263989149468	0,223678145089792	0,133336027700084	1 x 1	#N/A	#N/A
56	56	Cell adhesion molecules (CAMs)::2734	#N/A	-0,269416738157312	-0,11418606573935	-1,00347727122449	0,252908659146761	0,223678145089792	0,134116655367141	1 x 1	#N/A	#N/A
57	57	Chemokine signaling pathway::5829	#N/A	-0,301618483753993	-0,0945357926569202	-0,983899203501794	0,262285007793449	0,223678145089792	0,136064265923268	3 x 1	#N/A	#N/A
58	58	TNF signaling pathway::10059	#N/A	-0,357259193983773	-0,0995643788689101	-0,954163406910232	0,276980602149173	0,223678145089792	0,138951964430559	1 x 1	#N/A	#N/A
59	59	Prolactin signaling pathway::3659	#N/A	-0,291535459056828	-0,0875746066504215	-0,940510058781711	0,283912659701779	0,223678145089792	0,140249058377101	4 x 1	#N/A	#N/A
60	60	NF-kappa B signaling pathway::6357	#N/A	-0,338712574102892	-0,105668463395363	-0,938346800955171	0,285021672573005	0,223678145089792	0,14045289552596	1 x 1	#N/A	#N/A
61	61	Chemokine signaling pathway::5594	#N/A	-0,343709236628764	-0,0968336764529811	-0,933289713077348	0,287625649971498	0,223678145089792	0,140927615225102	1 x 1	#N/A	#N/A
62	62	Toll-like receptor signaling pathway::958	#N/A	-0,356471296401242	-0,0959813105608805	-0,92885250889633	0,289923619479804	0,469768890396064	0,141342072100459	1 x 1	#N/A	#N/A
63	63	Natural killer cell mediated cytotoxicity::8793	#N/A	-0,402026821436241	-0,101586564688562	-0,899038468719945	0,30568390455045	0,469768890396064	0,146627261814445	1 x 1	#N/A	#N/A
64	64	NF-kappa B signaling pathway::5336	#N/A	-0,279144651330236	-0,0877132325882532	-0,84285487211289	0,336900384590323	0,469768890396064	0,156609039824295	1 x 3	#N/A	#N/A
65	65	Fc epsilon RI signaling pathway::100137049	#N/A	-0,323915166917423	-0,100723616134498	-0,814895882202486	0,35317285746948	0,469768890396064	0,161571686071009	1 x 1	#N/A	#N/A
66	66	NF-kappa B signaling pathway::6366	#N/A	-0,27841991806238	-0,0952039290582247	-0,755229902000831	0,389528872744909	0,469768890396064	0,172110414556126	1 x 1	#N/A	#N/A
67	67	NF-kappa B signaling pathway::3383	#N/A	-0,277460479239456	-0,0990539467520715	-0,746272225219995	0,395177142092115	0,469768890396064	0,17368336780515	1 x 1	#N/A	#N/A
68	68	NF-kappa B signaling pathway::597	#N/A	-0,247138869802168	-0,0877699850024485	-0,699892391700973	0,425205281819803	0,469768890396064	0,181774234025523	1 x 1	#N/A	#N/A
69	69	Natural killer cell mediated cytotoxicity::637	#N/A	-0,226055849618533	-0,0738667932978523	-0,661065898533189	0,451338028800057	0,469768890396064	0,188464012642411	4 x 1	#N/A	#N/A
70	70	Chemokine signaling pathway::653361	#N/A	-0,224770855527901	-0,0743779195549045	-0,632195729300674	0,4713446492373	0,469768890396064	0,193379174958332	1 x 1	#N/A	#N/A
71	71	Fc gamma R-mediated phagocytosis::10092	#N/A	-0,254393707004184	-0,0917885753584931	-0,613036090184456	0,484887448416596	0,469768890396064	0,196609979463342	1 x 1	#N/A	#N/A
72	72	NF-kappa B signaling pathway::8837	#N/A	-0,0771196446642269	-0,0619049324746943	-0,581297441427784	0,507777747474929	0,469768890396064	0,2019023506554	1 x 2	#N/A	#N/A
73	73	Cell adhesion molecules (CAMs)::925	#N/A	-0,182285501571695	-0,063527934482601	-0,57824053521458	0,510011986311896	0,469768890396064	0,202407955242985	4 x 1	#N/A	#N/A
74	74	Rap1 signaling pathway::3674	#N/A	-0,172545379756884	-0,0643762874603272	-0,568450499057193	0,517201814637987	0,469768890396064	0,204022125898582	1 x 2	#N/A	#N/A
75	75	Cytokine-cytokine receptor interaction::3601	#N/A	-0,157286953810047	-0,0645674181782371	-0,54161857542388	0,537172886717583	0,469768890396064	0,208405207894702	3 x 2	#N/A	#N/A
76	76	Fc gamma R-mediated phagocytosis::4651	#N/A	-0,147630791448692	-0,0571234656886064	-0,5344925879649	0,542541172789687	0,469768890396064	0,209558846914276	1 x 3	#N/A	#N/A
77	77	Antigen processing and presentation::100132285	#N/A	-0,184034094493234	-0,057780636024576	-0,528537901443572	0,547047488261817	0,469768890396064	0,210519415815473	4 x 1	#N/A	#N/A
78	78	Fc gamma R-mediated phagocytosis::6198	#N/A	-0,154449121868122	-0,0563724439472429	-0,527748502542082	0,547646267804176	0,469768890396064	0,21064651850464	1 x 3	#N/A	#N/A
79	79	HIF-1 signaling pathway::3162	#N/A	-0,188268339443913	-0,0610167657764545	-0,514230265299493	0,557950208490543	0,469768890396064	0,212814369922311	1 x 2	#N/A	#N/A
80	80	Fc epsilon RI signaling pathway::1432	#N/A	-0,176971644480836	-0,0592239259668782	-0,499251059200355	0,5694767549256	1	0,215196860230074	1 x 3	#N/A	#N/A
81	81	Rap1 signaling pathway::51735	#N/A	0,204273200135354	0,102388067915615	0,480663723797997	0,583935838737955	1	0,219461623848289	1 x 2	#N/A	#N/A
82	82	Antigen processing and presentation::972	#N/A	-0,103711673595149	-0,0548802096321031	-0,449461725323808	0,608584704581424	1	0,226626025934295	1 x 3	#N/A	#N/A
83	83	Rap1 signaling pathway::3683	#N/A	-0,127345686657531	-0,0473692947853269	-0,392735744647923	0,65454012624307	1	0,239638080142951	1 x 2	#N/A	#N/A
84	84	NF-kappa B signaling pathway::5743	#N/A	-0,0646396093565833	-0,0532198695881998	-0,363664901062977	0,678623637305777	1	0,246283878530237	1 x 1	#N/A	#N/A
85	85	Natural killer cell mediated cytotoxicity::1437	#N/A	-0,1856787145033	-0,0560790833187583	-0,328411058716155	0,708273733171955	1	0,254307910304024	4 x 1	#N/A	#N/A
86	86	Cytokine-cytokine receptor interaction::1524	#N/A	-0,0165489211800515	-0,0430272518561558	-0,278575822149063	0,750943378503133	1	0,26556002303536	1 x 2	#N/A	#N/A
87	87	Cytosolic DNA-sensing pathway::834	#N/A	-0,113588145961637	-0,045170581630686	-0,258336752160607	0,768500952222614	1	0,270092004520926	1 x 2	#N/A	#N/A
88	88	Leukocyte transendothelial migration::9564	#N/A	0,0118281765413281	0,0341445701634831	0,244961417736447	0,780170326010206	1	0,273073303203148	2 x 1	#N/A	#N/A
89	89	Toll-like receptor signaling pathway::3592	#N/A	0,0347777707572267	0,0339280286968144	0,175994350021707	0,841074411960225	1	0,288246115722769	1 x 3	#N/A	#N/A
90	90	Hippo signaling pathway::3689	#N/A	0,0748670952902775	0,0183910145311272	0,143412655957613	0,870205567967074	1	0,295281734352165	1 x 3	#N/A	#N/A
91	91	Leukocyte transendothelial migration::5829	#N/A	-0,0919844321004728	-0,0131932149603183	-0,111360499355407	0,899036393467778	1	0,302109196144716	2 x 1	#N/A	#N/A
92	92	Toll-like receptor signaling pathway::841	#N/A	-0,0669547456774771	-0,0122763236399851	-0,0836628664776419	0,924059557529273	1	0,307928617286953	1 x 3	#N/A	#N/A
93	93	Cell adhesion molecules (CAMs)::3383	#N/A	0,0300288857673235	-0,00622633104839759	-0,0460261468053333	0,958178147092711	1	0,315708663906864	1 x 1	#N/A	#N/A

## Sheet: BAS.1.csv
	Rank	ID	Symbol	logFC	WAD	T.Score	p.value	fdr	Fdr	Metagene	Chromosome	Description
1	1	Pyrimidine metabolism::7083	#N/A	0,973807647043348	1,21612783796057	22,3736831620062	4,1757239888085e-09	7,48835862208204e-06	3,59216195040576e-08	50 x 1	#N/A	#N/A
2	2	p53 signaling pathway::5268	#N/A	0,882513780709	0,81905857953948	18,302493795272	1,52703253841757e-06	7,48835862208204e-06	4,77781967074066e-06	50 x 1	#N/A	#N/A
3	3	p53 signaling pathway::50484	#N/A	0,778804713956696	0,780769194621468	18,0551319329355	2,10900329933317e-06	7,48835862208204e-06	5,30800030906491e-06	50 x 1	#N/A	#N/A
4	4	Progesterone-mediated oocyte maturation::983	#N/A	0,657311168251202	0,819465906653597	17,7561934790288	3,09874186399384e-06	7,48835862208204e-06	5,85225139208924e-06	50 x 1	#N/A	#N/A
5	5	p53 signaling pathway::5054	#N/A	0,879608426258257	0,794931670349776	17,6637434848149	3,48612549871952e-06	8,85182409747231e-06	5,99787122156644e-06	50 x 1	#N/A	#N/A
6	6	p53 signaling pathway::64065	#N/A	0,758198911091505	0,697533735395135	17,4591694722302	4,51510956844814e-06	0,000101301811404452	6,47353003421742e-06	50 x 1	#N/A	#N/A
7	7	p53 signaling pathway::51512	#N/A	0,592085551212658	0,629809730282962	16,0111172378769	2,60194047643214e-05	0,000101301811404452	2,86005458521374e-05	50 x 1	#N/A	#N/A
8	8	Purine metabolism::5236	#N/A	0,685770714996023	0,708397430252289	15,9457869647931	2,80668541630114e-05	0,000307310752804354	3,0180600376776e-05	50 x 1	#N/A	#N/A
9	9	p53 signaling pathway::5366	#N/A	0,699545019015813	0,660735423765412	15,2214124191422	6,37903237676873e-05	0,000707071661484257	6,09728395353957e-05	50 x 1	#N/A	#N/A
10	10	Hippo signaling pathway::6657	#N/A	0,731802811248258	0,584370291040673	14,1792361282816	0,000195644177149346	0,000707071661484257	0,0001587135098319	48 x 1	#N/A	#N/A
11	11	Purine metabolism::9615	#N/A	0,718603245819476	0,676945544208308	14,0308012744095	0,000228178017832148	0,00264099970107454	0,000178445352617007	50 x 1	#N/A	#N/A
12	12	ErbB signaling pathway::4609	#N/A	0,660234888366061	0,492601832140001	12,6512878882045	0,000889857074701128	0,00264099970107454	0,000581894662339115	50 x 1	#N/A	#N/A
13	13	p53 signaling pathway::64326	#N/A	0,554852303881771	0,45407282918644	12,588049282613	0,000944337962609731	0,00264099970107454	0,000609301513043038	50 x 1	#N/A	#N/A
14	14	p53 signaling pathway::7161	#N/A	0,548061995258107	0,450858023751488	12,3771234695175	0,00114919042972805	0,00339550083187706	0,000706135570143621	50 x 1	#N/A	#N/A
15	15	p53 signaling pathway::8493	#N/A	0,480434487715245	0,388779252608445	11,7961308549545	0,00194446661568493	0,00339550083187706	0,00104448522448825	50 x 1	#N/A	#N/A
16	16	Purine metabolism::5313	#N/A	0,495569618397846	0,454739621022603	11,6814350487915	0,00215166778640641	0,00339550083187706	0,00111910234100569	49 x 1	#N/A	#N/A
17	17	p53 signaling pathway::55367	#N/A	0,470281917698446	0,373219169802315	11,5506447798757	0,00241252873593467	0,00339550083187706	0,00120656696946932	50 x 1	#N/A	#N/A
18	18	p53 signaling pathway::143686	#N/A	0,4825287490778	0,395643494152578	11,2544036689636	0,00311368320106831	0,00339550083187706	0,00141146522546339	50 x 1	#N/A	#N/A
19	19	p53 signaling pathway::836	#N/A	0,507646591506978	0,424903919946461	11,0681961048096	0,00364478025697057	0,00339550083187706	0,00154282580603735	50 x 1	#N/A	#N/A
20	20	p53 signaling pathway::581	#N/A	0,472716491390846	0,37496536752956	11,0536665144091	0,00368950230834608	0,00339550083187706	0,00155309764249739	50 x 1	#N/A	#N/A
21	21	p53 signaling pathway::575	#N/A	0,42853962156286	0,34400967548578	10,894992245361	0,00421141141188031	0,00339550083187706	0,00166506162834436	50 x 1	#N/A	#N/A
22	22	p53 signaling pathway::1643	#N/A	0,454937329879033	0,356235388178732	10,8679158630633	0,00430688197558649	0,00396312675245463	0,00168408657441033	50 x 1	#N/A	#N/A
23	23	Adherens junction::56288	#N/A	0,486704888759425	0,358730269940243	10,5587067337192	0,0055449764171156	0,00396312675245463	0,00193218027270777	50 x 1	#N/A	#N/A
24	24	p53 signaling pathway::3732	#N/A	0,459723356651901	0,33574946840007	10,4871235136335	0,0058739120626512	0,00396312675245463	0,00198926726345026	50 x 1	#N/A	#N/A
25	25	p53 signaling pathway::7057	#N/A	0,481957836856889	0,334273075103235	10,4770050876265	0,00592180016197941	0,00396312675245463	0,00199731174350973	50 x 1	#N/A	#N/A
26	26	FoxO signaling pathway::85417	#N/A	0,386381249278876	0,335104273053113	10,4298466863187	0,00614966341800383	0,00448179377068179	0,0020347081402633	50 x 1	#N/A	#N/A
27	27	p53 signaling pathway::64393	#N/A	0,416708972394088	0,30980526232188	10,1992608072738	0,00738152888927623	0,00448179377068179	0,00223869861425265	50 x 1	#N/A	#N/A
28	28	ErbB signaling pathway::25	#N/A	0,453132870975149	0,340273627475579	10,0430193050691	0,00833764917340352	0,00448179377068179	0,00237500935179264	50 x 1	#N/A	#N/A
29	29	One carbon pool by folate::6470	#N/A	0,414976247497036	0,343859067333161	9,8520353858981	0,00965589729155836	0,00448179377068179	0,00253788040476356	50 x 1	#N/A	#N/A
30	30	p53 signaling pathway::56475	#N/A	0,460080050913747	0,335304743695144	9,84864498106273	0,0096808901341916	0,00448179377068179	0,00254072541040269	50 x 1	#N/A	#N/A
31	31	Progesterone-mediated oocyte maturation::1017	#N/A	0,360997453314722	0,264595411654158	9,7840977729773	0,0101678356873376	0,00448179377068179	0,00259454014991035	50 x 2	#N/A	#N/A
32	32	Thyroid hormone signaling pathway::6513	#N/A	0,406832858417759	0,346609018934395	9,77286968487812	0,0102547324828177	0,00448179377068179	0,00260383132559079	50 x 1	#N/A	#N/A
33	33	Alanine, aspartate and glutamate metabolism::2673	#N/A	0,424043160972544	0,298858854465827	9,72168024435688	0,0106593325609741	0,00448179377068179	0,00264591433252257	50 x 1	#N/A	#N/A
34	34	p53 signaling pathway::7249	#N/A	0,42208773244931	0,314371515207782	9,71425913529313	0,0107191521578123	0,00448179377068179	0,00265197673891059	50 x 1	#N/A	#N/A
35	35	p53 signaling pathway::9538	#N/A	0,402362507571189	0,337231796046789	9,69955560093306	0,0108385556833186	0,00543081366887597	0,00266395873094234	50 x 1	#N/A	#N/A
36	36	Ovarian steroidogenesis::6770	#N/A	0,400729593136854	0,305712013591932	9,60440691557181	0,0116402148199009	0,00543081366887597	0,00276082882464983	50 x 1	#N/A	#N/A
37	37	Wnt signaling pathway::4609	#N/A	0,464504836563974	0,304080222613453	9,45491298027638	0,0130062168418792	0,00543081366887597	0,00291114586354353	48 x 1	#N/A	#N/A
38	38	Alanine, aspartate and glutamate metabolism::443	#N/A	0,370217401594583	0,276572770862254	9,42082094045789	0,0133369122721398	0,00543081366887597	0,0029450256264017	50 x 1	#N/A	#N/A
39	39	p53 signaling pathway::5728	#N/A	0,375597419546107	0,304079315900698	9,38350040258198	0,0137074255336989	0,00543081366887597	0,0029819185291999	50 x 1	#N/A	#N/A
40	40	p53 signaling pathway::25898	#N/A	0,410023947073653	0,328527020727267	9,35513429637261	0,0139950919460159	0,00558777843899938	0,00300981559818404	50 x 1	#N/A	#N/A
41	41	Olfactory transduction::1179	#N/A	0,527259685693271	0,355951054836654	9,24462033449131	0,0151672905643163	0,00558777843899938	0,00312110107930666	49 x 1	#N/A	#N/A
42	42	Wnt signaling pathway::57216	#N/A	0,419707746119191	0,319797451164954	9,12487065488039	0,0165342498296284	0,00558777843899938	0,00323932313884595	50 x 3	#N/A	#N/A
43	43	Fructose and mannose metabolism::231	#N/A	0,680369048268157	0,558715825437745	9,06319550179212	0,0172796185859108	0,00558777843899938	0,00329913400747286	50 x 1	#N/A	#N/A
44	44	One carbon pool by folate::100528021	#N/A	0,382589719086485	0,306773658930947	9,00023285220803	0,0180707872568255	0,00558777843899938	0,00335937465016709	50 x 1	#N/A	#N/A
45	45	p53 signaling pathway::51246	#N/A	0,368833028467875	0,271966761133194	8,97519326153034	0,018394137894574	0,00558777843899938	0,00338309181538845	50 x 1	#N/A	#N/A
46	46	Glycolysis / Gluconeogenesis::5230	#N/A	0,261516949283193	0,269606063838737	8,94463462878666	0,018795612080754	0,00558777843899938	0,0034118458134666	50 x 1	#N/A	#N/A
47	47	Hippo signaling pathway::5054	#N/A	0,461374026734549	0,308450611467698	8,91827334457813	0,0191480787900997	0,00558777843899938	0,00343647855800857	50 x 1	#N/A	#N/A
48	48	Purine metabolism::10846	#N/A	0,370551269404204	0,327644805803726	8,89084476626518	0,0195209359669917	0,00558777843899938	0,00346193646756721	48 x 1	#N/A	#N/A
49	49	Pentose phosphate pathway::6120	#N/A	0,566623884149988	0,466161980790436	8,86765708539859	0,0198410751490607	0,00713097637905565	0,00348331897710931	50 x 1	#N/A	#N/A
50	50	Drug metabolism - other enzymes::3614	#N/A	0,298850013761046	0,251616439833312	8,75465267066068	0,0214677201145301	0,00713097637905565	0,00362377256074088	50 x 1	#N/A	#N/A
51	51	p53 signaling pathway::55240	#N/A	0,334970370061508	0,265565613519974	8,75104904515134	0,0215214494063238	0,00713097637905565	0,00362822754448005	50 x 1	#N/A	#N/A
52	52	Pyruvate metabolism::231	#N/A	0,685049415375716	0,560864862659823	8,69787975994674	0,0223279053260481	0,0100836890366194	0,00369376075029852	50 x 1	#N/A	#N/A
53	53	Vasopressin-regulated water reabsorption::359	#N/A	0,300323547998221	0,244284190582391	8,57994248966815	0,0242110568287259	0,0100836890366194	0,00388526049350132	50 x 2	#N/A	#N/A
54	54	Pentose phosphate pathway::5236	#N/A	0,542697855533002	0,428474289001704	8,55227504235074	0,0246722707966049	0,0159705518466601	0,003930424760903	50 x 1	#N/A	#N/A
55	55	p53 signaling pathway::900	#N/A	0,317267319410539	0,253796752987093	8,26594023244819	0,0299098724487343	0,0159705518466601	0,00452822653129779	50 x 1	#N/A	#N/A
56	56	Cell adhesion molecules (CAMs)::4684	#N/A	0,420148336974156	0,303327270040167	8,25290706656815	0,0301694667641597	0,0159705518466601	0,00455631549392185	50 x 1	#N/A	#N/A
57	57	Neurotrophin signaling pathway::468	#N/A	0,438272770264282	0,274397883788305	8,23110238753804	0,0306081015396635	0,0159705518466601	0,00460346514290743	49 x 1	#N/A	#N/A
58	58	HIF-1 signaling pathway::5054	#N/A	0,428341335405758	0,289014879632025	8,06833297899287	0,0340588084681117	0,0159705518466601	0,00496122960790388	49 x 1	#N/A	#N/A
59	59	Purine metabolism::5198	#N/A	0,280675545313269	0,23306490996562	8,06267719911695	0,0341844604270867	0,0159705518466601	0,00497383256205292	50 x 1	#N/A	#N/A
60	60	Pentose phosphate pathway::2203	#N/A	0,48808701174996	0,407326945995872	7,89617348706726	0,0380651760969108	0,0159705518466601	0,00534934823471708	49 x 1	#N/A	#N/A
61	61	Regulation of actin cytoskeleton::10092	#N/A	0,317757838281669	0,232333083032385	7,85221557568559	0,0391501307747437	0,0159705518466601	0,005449789439649	50 x 2	#N/A	#N/A
62	62	MAPK signaling pathway::4609	#N/A	0,380398455008754	0,246619342808453	7,83729564615467	0,0395242997154182	0,0172027497826699	0,00548398954616198	48 x 1	#N/A	#N/A
63	63	Vasopressin-regulated water reabsorption::396	#N/A	0,259153251099864	0,215448803579199	7,73182064387679	0,0422569910802633	0,0172027497826699	0,00573670897387261	50 x 2	#N/A	#N/A
64	64	ErbB signaling pathway::2002	#N/A	0,341602703763016	0,260981041279255	7,66424066789266	0,0440905924591544	0,0172027497826699	0,00590025708705294	50 x 1	#N/A	#N/A
65	65	Jak-STAT signaling pathway::4609	#N/A	0,361161573906838	0,231149497795032	7,58598735243585	0,0462972547648046	0,0172027497826699	0,00609099872497157	48 x 1	#N/A	#N/A
66	66	p53 signaling pathway::355	#N/A	0,343429462481145	0,258151629528518	7,53509800847867	0,0477816115138088	0,0172027497826699	0,00621572381854978	49 x 1	#N/A	#N/A
67	67	Ras signaling pathway::25	#N/A	0,264152145853822	0,198486180623644	7,477063243058	0,0495230046642374	0,0320405506471266	0,00635852389217003	49 x 2	#N/A	#N/A
68	68	Insulin signaling pathway::2002	#N/A	0,258117139428872	0,209418199147548	7,34908588529631	0,0535518151102257	0,0320405506471266	0,00676656130234729	50 x 1	#N/A	#N/A
69	69	Phenylalanine metabolism::2805	#N/A	0,354255582148103	0,284267037658003	7,24660396863838	0,0569721396308125	0,059643562454701	0,00710293046477747	50 x 2	#N/A	#N/A
70	70	Pentose and glucuronate interconversions::231	#N/A	0,515053754408441	0,394558562307636	6,97515399453759	0,0669185719701249	0,059643562454701	0,00817306204565076	50 x 1	#N/A	#N/A
71	71	TGF-beta signaling pathway::5308	#N/A	0,329701651634924	0,225645031460704	6,45003089141675	0,0902116784744038	0,059643562454701	0,0105163419168469	50 x 3	#N/A	#N/A
72	72	Adherens junction::7454	#N/A	0,256237331774682	0,182803290882148	6,20930745992649	0,102879901022294	0,059643562454701	0,0117033508563923	50 x 2	#N/A	#N/A
73	73	Phenylalanine, tyrosine and tryptophan biosynthesis::2805	#N/A	0,236313529398828	0,169849090711614	6,05303479149383	0,111834813492903	0,059643562454701	0,0125084001326657	50 x 3	#N/A	#N/A
74	74	GnRH signaling pathway::468	#N/A	0,249351376184768	0,166008849518176	5,96279871668039	0,117279122299808	0,059643562454701	0,0129847625465175	50 x 3	#N/A	#N/A
75	75	Drug metabolism - other enzymes::7498	#N/A	0,205630428502158	0,16420971409093	5,896418608384	0,12141530291807	0,059643562454701	0,0133402800629621	50 x 1	#N/A	#N/A
76	76	Axon guidance::25	#N/A	0,204949670477884	0,147178726988075	5,8135728579338	0,126736508569218	0,059643562454701	0,0137897631073589	50 x 2	#N/A	#N/A
77	77	N-Glycan biosynthesis::1603	#N/A	0,186342313933515	0,160679468508326	5,74985297824749	0,130951404370622	0,059643562454701	0,014139649520118	49 x 1	#N/A	#N/A
78	78	Neuroactive ligand-receptor interaction::5618	#N/A	0,231946425623888	0,164218353621777	5,67000148073404	0,136385889299566	0,059643562454701	0,0145829724263966	50 x 3	#N/A	#N/A
79	79	Cytokine-cytokine receptor interaction::7850	#N/A	0,465955265063154	0,284388369464192	5,64896887885571	0,137845885784143	0,059643562454701	0,0147006047023329	48 x 1	#N/A	#N/A
80	80	Focal adhesion::329	#N/A	0,185108210942789	0,175082185166782	5,64080912968171	0,138415534697215	0,059643562454701	0,0147463350613385	48 x 1	#N/A	#N/A
81	81	Focal adhesion::596	#N/A	0,236535320533265	0,187541190923815	5,5832374022908	0,142486409394236	0,059643562454701	0,0150704480253321	48 x 1	#N/A	#N/A
82	82	Cytokine-cytokine receptor interaction::5618	#N/A	0,228104535964845	0,159884980176308	5,51942982812487	0,14710492744667	0,0639796718572399	0,0154325428534239	50 x 3	#N/A	#N/A
83	83	beta-Alanine metabolism::6723	#N/A	0,215466515223559	0,148992018854311	5,41982328588349	0,154542271705055	0,105612792734015	0,0160174480221445	50 x 1	#N/A	#N/A
84	84	mTOR signaling pathway::7422	#N/A	0,184510652261634	0,144146250352711	5,13542058252511	0,177348927081991	0,105612792734015	0,017978836073057	48 x 1	#N/A	#N/A
85	85	HIF-1 signaling pathway::7422	#N/A	0,221007927253566	0,154328204436179	5,01944156723005	0,18733712471649	0,105612792734015	0,0188110444438559	48 x 1	#N/A	#N/A
86	86	Thyroid hormone synthesis::50506	#N/A	0,190489687377956	0,134697557416147	4,7837341913833	0,208904879178849	0,105612792734015	0,020555220993431	50 x 3	#N/A	#N/A
87	87	Lysine degradation::5351	#N/A	0,150282886553579	0,118915805068942	4,78026864063789	0,209234875623106	0,105612792734015	0,0205813634129474	49 x 3	#N/A	#N/A
88	88	Ovarian steroidogenesis::3283	#N/A	0,156279771274994	0,128490326370841	4,71082401959337	0,215927292513299	0,14387732167574	0,0211080926080463	50 x 3	#N/A	#N/A
89	89	Insulin secretion::3630	#N/A	0,173691144481748	0,111610292013814	4,30072188706081	0,258600273217869	0,14387732167574	0,0245673186600466	50 x 3	#N/A	#N/A
90	90	Cytokine-cytokine receptor interaction::643	#N/A	0,258066046645425	0,203717250675661	4,25914691377603	0,263231949693907	0,14387732167574	0,0249310873771789	50 x 1	#N/A	#N/A
91	91	Complement and coagulation cascades::623	#N/A	0,208399666059531	0,11580921563885	4,23363287729902	0,266102534486928	0,260866338540404	0,0251554298300582	50 x 1	#N/A	#N/A
92	92	Amino sugar and nucleotide sugar metabolism::29925	#N/A	0,130433879422126	0,095007834167094	3,83723356230317	0,313474912891524	0,260866338540404	0,029133545212055	50 x 1	#N/A	#N/A
93	93	Ovarian steroidogenesis::1586	#N/A	0,124067353118453	0,0980502635591216	3,73338238792694	0,326751572183726	0,776696981555457	0,0302244816302807	50 x 3	#N/A	#N/A
94	94	Estrogen signaling pathway::2353	#N/A	0,278522345222075	0,091248266453032	3,12976284631269	0,411008430278927	1	0,0376405279216845	48 x 1	#N/A	#N/A
95	95	Insulin secretion::775	#N/A	0,100719824905465	0,0668983698837773	2,6812028523904	0,481250077604144	1	0,0437916197395101	50 x 3	#N/A	#N/A
96	96	N-Glycan biosynthesis::6480	#N/A	0,073242173851098	0,0476737837833983	1,87866460764988	0,621670544999249	1	0,0558555565070956	50 x 2	#N/A	#N/A
97	97	Arginine and proline metabolism::4842	#N/A	-0,0664970602653628	-0,0424261122927528	-1,70178463760671	0,65485943887292	1	0,0586625680554137	50 x 2	#N/A	#N/A
98	98	Insulin secretion::5864	#N/A	-0,061901248004317	-0,0256101444724947	-0,874568604763963	0,818301534660083	1	0,0722460069737024	50 x 3	#N/A	#N/A
99	99	Complement and coagulation cascades::2243	#N/A	0,105163129922268	0,0070546522729487	0,32751842722625	0,931441032017645	1	0,081421533359941	50 x 3	#N/A	#N/A

## Sheet: BAS.2.csv
	Rank	ID	Symbol	logFC	WAD	T.Score	p.value	fdr	Fdr	Metagene	Chromosome	Description
1	1	Complement and coagulation cascades::728	#N/A	-1,26309479828586	0	-26,7972592199119	1,9355628211315e-12	1,25005889331982e-09	4,53859718734515e-11	1 x 50	#N/A	#N/A
2	2	p53 signaling pathway::3479	#N/A	-1,32499393330095	-0,0111369793987607	-24,958545089135	5,52464740621872e-11	0,000803210304908498	6,47722432596634e-10	1 x 50	#N/A	#N/A
3	3	Progesterone-mediated oocyte maturation::10393	#N/A	-0,613231527504421	-0,190648537902748	-15,6010105247716	4,16655128099297e-05	0,000803210304908498	0,000303757338699776	1 x 50	#N/A	#N/A
4	4	Complement and coagulation cascades::1378	#N/A	-0,657184244071202	-0,195529123738615	-15,1569770957751	6,85086247254052e-05	0,00101676089517185	0,000401605476315465	1 x 50	#N/A	#N/A
5	5	Complement and coagulation cascades::719	#N/A	-0,727706509601882	-0,191591914306797	-14,7073134290365	0,000111870141631165	0,00642479359061508	0,000524636560086742	1 x 50	#N/A	#N/A
6	6	Cytokine-cytokine receptor interaction::3579	#N/A	-0,770764967258839	-0,190097784787028	-13,2492438925975	0,000500877227324725	0,00642479359061508	0,00182947869731376	1 x 50	#N/A	#N/A
7	7	Adherens junction::387	#N/A	-0,561167903606106	-0,19237822108095	-12,9087038509822	0,000696801886266307	0,00642479359061508	0,00229002871976102	1 x 50	#N/A	#N/A
8	8	Complement and coagulation cascades::735	#N/A	-0,353426675892776	-0,173690073389811	-12,5999451412422	0,00093385925594025	0,0264491301256389	0,00273719544653487	1 x 50	#N/A	#N/A
9	9	Complement and coagulation cascades::1380	#N/A	-0,53276383016088	-0,19181153378407	-11,2218209413606	0,00320119492616056	0,0264491301256389	0,00749873221168647	1 x 50	#N/A	#N/A
10	10	Complement and coagulation cascades::5329	#N/A	-0,585649250875907	-0,182702356499904	-11,056029937632	0,00368219388587065	0,0264491301256389	0,00827303197736167	1 x 50	#N/A	#N/A
11	11	Cytokine-cytokine receptor interaction::1230	#N/A	-0,527513634889892	-0,176816431414435	-10,4586148242678	0,00600973862633647	0,0264491301256389	0,0112735139901139	1 x 49	#N/A	#N/A
12	12	Adrenergic signaling in cardiomyocytes::488	#N/A	-0,434116276210313	-0,173993134978725	-10,273879013808	0,00696059811585559	0,0264491301256389	0,0122322788247767	1 x 50	#N/A	#N/A
13	13	Cell adhesion molecules (CAMs)::920	#N/A	-0,440891395436137	-0,174276999133731	-10,1855598836417	0,00746125317633961	0,0264491301256389	0,0126899775632684	1 x 49	#N/A	#N/A
14	14	Cytokine-cytokine receptor interaction::7048	#N/A	-0,378233747646977	-0,159744338350851	-10,1450236738823	0,00770167108976394	0,0267637098785531	0,0128994531661509	1 x 50	#N/A	#N/A
15	15	Thyroid hormone signaling pathway::5350	#N/A	-0,403364490097028	-0,171284971852429	-9,8629841764875	0,00957557909609963	0,0267637098785531	0,0143546662694642	1 x 48	#N/A	#N/A
16	16	Vitamin B6 metabolism::493911	#N/A	-0,412603315656553	-0,159943572350675	-9,80807788401286	0,00998443995680143	0,0302089967334573	0,0146324852552012	1 x 50	#N/A	#N/A
17	17	ECM-receptor interaction::948	#N/A	-0,454956569411007	-0,168562319241293	-9,6325787686707	0,0113975451382611	0,0302089967334573	0,0156318092418635	1 x 50	#N/A	#N/A
18	18	Regulation of actin cytoskeleton::5829	#N/A	-0,37646091256596	-0,155301438243891	-9,50203578420608	0,0125610691894638	0,0455749931023389	0,0163632087527852	2 x 50	#N/A	#N/A
19	19	Adrenergic signaling in cardiomyocytes::10000	#N/A	-0,367724400179766	-0,163941010207996	-8,89255498777145	0,0194975035976119	0,0455749931023389	0,0211966432803536	1 x 49	#N/A	#N/A
20	20	Vascular smooth muscle contraction::59	#N/A	-0,3174053426728	-0,160318284264924	-8,76378721421149	0,0213320489548496	0,0455749931023389	0,0222187424859057	1 x 50	#N/A	#N/A
21	21	Cytokine-cytokine receptor interaction::729230	#N/A	-0,392381822154004	-0,153391698427726	-8,71870569388375	0,0220089458004076	0,0455749931023389	0,0225745531221446	1 x 49	#N/A	#N/A
22	22	Thyroid hormone signaling pathway::10231	#N/A	-0,416657753460246	-0,154377828351845	-8,70653732769655	0,0221948254969759	0,0455749931023389	0,0226703714058318	3 x 50	#N/A	#N/A
23	23	Cytokine-cytokine receptor interaction::23495	#N/A	-0,355691366859877	-0,14953439278159	-8,51547255597981	0,0252975477169548	0,0455749931023389	0,0241595611070915	1 x 49	#N/A	#N/A
24	24	Aldosterone-regulated sodium reabsorption::23439	#N/A	-0,37148219075345	-0,161288062712918	-8,50996425496318	0,0253923043391264	0,0455749931023389	0,0242019995002312	3 x 50	#N/A	#N/A
25	25	Glycine, serine and threonine metabolism::314	#N/A	-0,339876144723585	-0,16050222077547	-8,46561725608307	0,0261664368849539	0,0475693297174929	0,0245425083706602	1 x 50	#N/A	#N/A
26	26	Cytokine-cytokine receptor interaction::608	#N/A	-0,589371646429301	-0,185553596771377	-8,31689935797964	0,028913219247934	0,0475693297174929	0,0257255482917247	1 x 49	#N/A	#N/A
27	27	Dopaminergic synapse::775	#N/A	-0,404807076222841	-0,17562781681036	-8,14427609749263	0,0324094896028353	0,0475693297174929	0,0270663459243339	2 x 50	#N/A	#N/A
28	28	Retinol metabolism::195814	#N/A	-0,389475779656478	-0,169576664423225	-8,01347693152142	0,0352943312329306	0,0475693297174929	0,0280547003002894	1 x 50	#N/A	#N/A
29	29	Glycosaminoglycan degradation::3073	#N/A	-0,369461854335513	-0,137142181223003	-7,97320860422544	0,0362254609981689	0,0475693297174929	0,028353678119818	1 x 50	#N/A	#N/A
30	30	Drug metabolism - cytochrome P450::4128	#N/A	-0,350254479068689	-0,153480638622124	-7,96960426966637	0,0363098162405895	0,058354739467406	0,0283803119284657	1 x 50	#N/A	#N/A
31	31	Cytokine-cytokine receptor interaction::8809	#N/A	-0,374244405804653	-0,157900709761817	-7,64460615998371	0,0446357495138885	0,058354739467406	0,0313876607698077	1 x 49	#N/A	#N/A
32	32	mTOR signaling pathway::1977	#N/A	-0,372647631726488	-0,149773611253832	-7,63955032263499	0,0447770431893704	0,058354739467406	0,0314334979392492	1 x 47	#N/A	#N/A
33	33	Regulation of actin cytoskeleton::4478	#N/A	-0,314273456806528	-0,135426290017736	-7,63871843831286	0,0448003276671067	0,058354739467406	0,0314410367200981	1 x 47	#N/A	#N/A
34	34	Primary bile acid biosynthesis::51302	#N/A	-0,296474457415172	-0,136714607677324	-7,52877413433741	0,047968832342772	0,058354739467406	0,0324289654525235	3 x 50	#N/A	#N/A
35	35	GnRH signaling pathway::3725	#N/A	-0,318746561780695	-0,143832121737291	-7,50250982234977	0,0487530073288909	0,0984648105265304	0,0326623730054571	1 x 48	#N/A	#N/A
36	36	Complement and coagulation cascades::2157	#N/A	-0,303432052320027	-0,137435605621042	-7,22255181544674	0,0578006857284086	0,0984648105265304	0,0364782963665214	1 x 50	#N/A	#N/A
37	37	NOD-like receptor signaling pathway::834	#N/A	-0,284479187330873	-0,131493689002575	-7,16694197084222	0,0597547270962859	0,0984648105265304	0,0372450326410769	1 x 49	#N/A	#N/A
38	38	ECM-receptor interaction::961	#N/A	-0,34791124053542	-0,137704415485266	-7,12263325821765	0,0613506108555695	0,178534492793338	0,0378573022834366	1 x 50	#N/A	#N/A
39	39	Glycosaminoglycan degradation::2990	#N/A	-0,335559672160337	-0,1282693733807	-6,75109732073335	0,0761681231284941	0,178534492793338	0,0447108701143879	2 x 50	#N/A	#N/A
40	40	Cell adhesion molecules (CAMs)::6614	#N/A	-0,258414229135263	-0,121695700879927	-6,62190289989461	0,0819592987109758	0,178534492793338	0,047211363380357	1 x 47	#N/A	#N/A
41	41	Fc epsilon RI signaling pathway::10000	#N/A	-0,283183221717437	-0,131573123162533	-6,35856198868863	0,0948688668839925	0,178534492793338	0,0524625370281214	1 x 48	#N/A	#N/A
42	42	Prolactin signaling pathway::2001	#N/A	-0,303495320756531	-0,133621355198165	-6,06188598626705	0,111311703397949	0,178534492793338	0,0585723028587961	1 x 49	#N/A	#N/A
43	43	FoxO signaling pathway::847	#N/A	-0,247739326405283	-0,122007945679069	-5,99583195622708	0,115262439674502	0,178534492793338	0,0599530812829954	4 x 50	#N/A	#N/A
44	44	Serotonergic synapse::100137049	#N/A	-0,22535790323319	-0,112371261067825	-5,94237433161975	0,118539824854715	0,178534492793338	0,0610746310196509	2 x 50	#N/A	#N/A
45	45	Cell adhesion molecules (CAMs)::914	#N/A	-0,249442327872665	-0,124251585765678	-5,92010583506673	0,119926438756034	0,178534492793338	0,061542781077778	1 x 48	#N/A	#N/A
46	46	Tyrosine metabolism::7306	#N/A	-0,29694721875223	-0,130993090653563	-5,88305084621049	0,122261894633541	0,199928367832598	0,0623229006329847	1 x 50	#N/A	#N/A
47	47	Fc gamma R-mediated phagocytosis::653361	#N/A	-0,254834044927095	-0,10758441383591	-5,74248775174714	0,131445522177144	0,199928367832598	0,0654712305649725	1 x 47	#N/A	#N/A
48	48	Oocyte meiosis::9985	#N/A	-0,373600006472853	-0,12527618981791	-5,54034002043613	0,145578962804783	0,199928367832598	0,0700445672433857	2 x 50	#N/A	#N/A
49	49	Pancreatic secretion::6262	#N/A	-0,238398745874996	-0,106879118770395	-5,43787463757486	0,153173642865578	0,199928367832598	0,0723758762665311	1 x 50	#N/A	#N/A
50	50	p53 signaling pathway::898	#N/A	-0,361269502776289	-0,131982036483107	-5,39262329534553	0,156622056286639	0,199928367832598	0,0734070183582064	4 x 50	#N/A	#N/A
51	51	Focal adhesion::572	#N/A	-0,171240691157674	-0,115651502991257	-5,22288110397542	0,170083134859126	0,199928367832598	0,0772774629806134	2 x 50	#N/A	#N/A
52	52	Cytokine-cytokine receptor interaction::4233	#N/A	-0,226336123514458	-0,0959042872025996	-5,11369446890565	0,179189163068632	0,199928367832598	0,0797641511853554	4 x 50	#N/A	#N/A
53	53	Adipocytokine signaling pathway::2180	#N/A	-0,246902042919267	-0,0976204040180716	-5,08145606272112	0,181945918085036	0,321458981349709	0,0804972076216129	1 x 50	#N/A	#N/A
54	54	Cytokine-cytokine receptor interaction::115650	#N/A	-0,223845289310038	-0,10286240227955	-4,92629450304821	0,195655089160058	0,578915651744175	0,0849594626906517	1 x 47	#N/A	#N/A
55	55	Ovarian steroidogenesis::3480	#N/A	-0,131879915313428	-0,0899264113170826	-4,38263065137706	0,249641205247616	0,578915651744175	0,104183136108497	1 x 50	#N/A	#N/A
56	56	Neurotrophin signaling pathway::387	#N/A	-0,173152198592003	-0,0876023923317925	-4,33405389836894	0,254927932018173	0,578915651744175	0,105985529995884	4 x 50	#N/A	#N/A
57	57	Gap junction::2977	#N/A	-0,161507446478391	-0,0869309538413538	-4,26606818102679	0,262456936611313	0,999999999999991	0,108528882292897	4 x 50	#N/A	#N/A
58	58	Tight junction::1499	#N/A	-0,162009683568194	-0,084309379863675	-3,98131560922966	0,295651253855295	1	0,12059972559113	1 x 47	#N/A	#N/A
59	59	Adipocytokine signaling pathway::5443	#N/A	-0,2179528462688	-0,0764998315848193	-3,50903782673629	0,356660269612894	1	0,141953345855153	1 x 50	#N/A	#N/A
60	60	Melanogenesis::7306	#N/A	-0,217574344271007	-0,0986883808133181	-3,26463817772236	0,391141487630348	1	0,153569564275953	1 x 50	#N/A	#N/A
61	61	Gap junction::7082	#N/A	-0,093718441501922	-0,0689159067141781	-2,96720163169117	0,435732919634463	1	0,16813341991237	1 x 47	#N/A	#N/A
62	62	Adipocytokine signaling pathway::5781	#N/A	-0,218646715521365	-0,0590119963260452	-2,9590226148707	0,436999150207778	1	0,168539664891132	2 x 50	#N/A	#N/A
63	63	Wnt signaling pathway::4316	#N/A	-0,0151026582371168	0,0800833812805246	2,37301493561398	0,533061665330931	1	0,198243859507235	1 x 49	#N/A	#N/A
64	64	Wnt signaling pathway::3725	#N/A	-0,0941693778367309	-0,051789040110171	-2,30108421379157	0,545548132883934	1	0,201949746104707	1 x 47	#N/A	#N/A
65	65	Pancreatic secretion::219931	#N/A	-0,104062917071788	-0,0420478943766568	-1,76612869203006	0,642702618409908	1	0,229654767707126	3 x 48	#N/A	#N/A
66	66	Cytokine-cytokine receptor interaction::8794	#N/A	-0,0704982240364877	-0,0400205958355399	-1,72953606567834	0,649604763262295	1	0,231550011463301	1 x 48	#N/A	#N/A
67	67	Hippo signaling pathway::2736	#N/A	0,102073743017146	0,0442851391633814	1,70141603513153	0,654929348901136	1	0,233005717052116	1 x 47	#N/A	#N/A
68	68	Lipoic acid metabolism::51601	#N/A	-0,124516196640182	-0,0358239933129079	-1,63574425083109	0,667432603586464	1	0,236402436953677	4 x 50	#N/A	#N/A
69	69	Hippo signaling pathway::374	#N/A	-0,0355580240162897	-0,0463883489447467	-1,3788159648166	0,717213920532028	1	0,249633188974158	1 x 48	#N/A	#N/A
70	70	ECM-receptor interaction::3694	#N/A	-0,143590391155409	-0,0387869356958243	-1,26693758629139	0,739287660727229	1	0,255354284981681	1 x 47	#N/A	#N/A
71	71	Salivary secretion::6263	#N/A	0,0121531708407152	0,0120168247954706	0,4434688616276	0,907264544778696	1	0,296189509621989	1 x 50	#N/A	#N/A
72	72	Cytokine-cytokine receptor interaction::2690	#N/A	-0,00897647343326638	-0,0114645195975408	-0,378613442334856	0,920778224321558	1	0,299280896131527	1 x 50	#N/A	#N/A
73	73	Cytokine-cytokine receptor interaction::8793	#N/A	-0,012082669075931	-0,005707726039779	-0,227959509157422	0,952251223771776	1	0,306376443824834	1 x 48	#N/A	#N/A
74	74	Neuroactive ligand-receptor interaction::2690	#N/A	0,00981984833912217	-0,00121770205116062	-0,038583501401658	0,991913544384584	1	0,315116190646867	1 x 50	#N/A	#N/A

## Sheet: CARCI.1.csv
	Rank	ID	Symbol	logFC	WAD	T.Score	p.value	fdr	Fdr	Metagene	Chromosome	Description
1	1	Fc gamma R-mediated phagocytosis::1072	#N/A	1,51365158138887	1,50193749029599	16,5528928953045	2,87478354499271e-06	0,0352165508762947	0,000156988508524249	50 x 50	#N/A	#N/A
2	2	Cholinergic synapse::3760	#N/A	0,717560401269533	0,569296732237788	11,5858417800913	0,00105525941744911	0,0352165508762947	0,0218954824349261	50 x 50	#N/A	#N/A
3	3	Circadian entrainment::3760	#N/A	0,844623926642605	0,681287927758427	11,3815383348662	0,00129265021898628	0,0426414562893938	0,0235300300870379	50 x 50	#N/A	#N/A
4	4	Glycolysis / Gluconeogenesis::5105	#N/A	0,935782460740882	0,946855722562674	10,5470723778263	0,00286653080518717	0,0426414562893938	0,0312102459278196	50 x 49	#N/A	#N/A
5	5	Cell adhesion molecules (CAMs)::4897	#N/A	0,659104347711619	0,549527972595046	10,427817179891	0,00319851841488905	0,0426414562893938	0,0321035223981045	50 x 50	#N/A	#N/A
6	6	Pyruvate metabolism::4190	#N/A	1,06051059656408	1,0271358125097	10,2870686876299	0,00363520939151973	0,0530036141518451	0,0330857431882158	50 x 48	#N/A	#N/A
7	7	Tryptophan metabolism::121278	#N/A	0,826446647718729	0,774624641251176	9,95556041361977	0,00488566984236827	0,0530036141518451	0,0366065489288488	50 x 50	#N/A	#N/A
8	8	Citrate cycle (TCA cycle)::5105	#N/A	0,80781761267894	0,708524830581043	9,764971210734	0,00576959092190799	0,0530036141518451	0,0384278211799218	50 x 49	#N/A	#N/A
9	9	Serotonergic synapse::3760	#N/A	0,585214431120252	0,429091848519492	9,61800024024441	0,00654702604398505	0,0817064628215772	0,0397250335094256	50 x 50	#N/A	#N/A
10	10	Dopaminergic synapse::3760	#N/A	0,542779082799297	0,405032896234098	9,27880573790006	0,00871194804844699	0,0817064628215772	0,0455395947681715	50 x 50	#N/A	#N/A
11	11	Proximal tubule bicarbonate reclamation::5105	#N/A	0,823149586132255	0,734624358494253	8,99352787720692	0,0110060591100654	0,0817064628215772	0,0501683816049117	50 x 50	#N/A	#N/A
12	12	FoxO signaling pathway::5105	#N/A	0,793788231273091	0,661087404102193	8,99020631082403	0,0110356678633208	0,205226290196202	0,0502203908374635	50 x 50	#N/A	#N/A
13	13	PI3K-Akt signaling pathway::5105	#N/A	0,782004820558406	0,617067665855817	8,06800727197962	0,0225568511140593	0,205226290196202	0,0817621778710556	50 x 50	#N/A	#N/A
14	14	Citrate cycle (TCA cycle)::5160	#N/A	0,431720766122374	0,313387120908467	7,98589572078032	0,0239678174278442	0,205226290196202	0,0847641604383212	50 x 47	#N/A	#N/A
15	15	Neuroactive ligand-receptor interaction::2492	#N/A	0,538690537203028	0,365475304947376	7,63820128949987	0,0308230142689445	0,205226290196202	0,0974912130400391	50 x 50	#N/A	#N/A
16	16	Retrograde endocannabinoid signaling::3760	#N/A	0,414220237514245	0,321241768828078	7,58288954679077	0,0320558681297365	0,205226290196202	0,0995000820917354	50 x 50	#N/A	#N/A
17	17	Cytokine-cytokine receptor interaction::55540	#N/A	0,534731313397875	0,370266570400444	7,56671127997561	0,032424363225203	0,205226290196202	0,10008606307794	50 x 50	#N/A	#N/A
18	18	Arginine and proline metabolism::1152	#N/A	0,462390095000915	0,279666453449565	7,51679080167721	0,0335843690747146	0,278338562287084	0,101889023957043	50 x 47	#N/A	#N/A
19	19	Neuroactive ligand-receptor interaction::3973	#N/A	0,511158081325111	0,33740665570872	7,21944150782327	0,0412543007285373	0,278338562287084	0,11550220733111	50 x 50	#N/A	#N/A
20	20	Neuroactive ligand-receptor interaction::7253	#N/A	0,495610239198667	0,334616266011959	7,1318676112265	0,0437782759577301	0,419645022441011	0,119533977790047	50 x 50	#N/A	#N/A
21	21	MAPK signaling pathway::4137	#N/A	0,410668254798483	0,250398366111614	6,78206706268558	0,0551976022631531	0,419645022441011	0,140290154878116	50 x 48	#N/A	#N/A
22	22	Adipocytokine signaling pathway::10891	#N/A	0,468356374167635	0,237653003529157	6,48889472976182	0,0665892180371739	0,419645022441011	0,15831997026378	50 x 50	#N/A	#N/A
23	23	Fc gamma R-mediated phagocytosis::4082	#N/A	0,363430375871784	0,255602469163505	6,4831139926063	0,0668319749180939	0,771372243599127	0,158678896657564	50 x 50	#N/A	#N/A
24	24	Cytokine-cytokine receptor interaction::53832	#N/A	0,503165713565929	0,303015860548461	6,42407978123719	0,0693530237016544	0,999999999999968	0,163396682700239	50 x 47	#N/A	#N/A
25	25	Glyoxylate and dicarboxylate metabolism::6470	#N/A	0,446442544554179	0,246203437037694	6,37397673624264	0,0715534654256038	1	0,167711491979566	50 x 50	#N/A	#N/A
26	26	Glycine, serine and threonine metabolism::441531	#N/A	0,317564113215157	0,205653606171629	5,34479385667403	0,130789814332273	1	0,26917991430518	50 x 48	#N/A	#N/A
27	27	Adipocytokine signaling pathway::3667	#N/A	0,307583761899369	0,204945367812439	5,33492972126032	0,131501807572233	1	0,270249262498631	50 x 50	#N/A	#N/A
28	28	Oocyte meiosis::995	#N/A	-0,576648101892774	-0,126783051555798	-5,26675067432869	0,136505400296457	1	0,277676824682928	50 x 50	#N/A	#N/A
29	29	Cell adhesion molecules (CAMs)::22871	#N/A	0,266328876362848	0,182195280166946	4,84803259581489	0,170512705684655	1	0,32441200741511	49 x 50	#N/A	#N/A
30	30	Retinol metabolism::10720	#N/A	0,404134711398095	0,316740794416983	4,62699752862854	0,190849313655426	1	0,349577991604041	50 x 49	#N/A	#N/A
31	31	Complement and coagulation cascades::3827	#N/A	0,303220360644558	0,160622416898812	4,49394955873009	0,20392169297473	1	0,364787909765678	50 x 47	#N/A	#N/A
32	32	mTOR signaling pathway::25989	#N/A	0,280140718446578	0,15199234323495	4,48712212728539	0,204609667724866	1	0,365568699524758	49 x 50	#N/A	#N/A
33	33	p53 signaling pathway::4193	#N/A	-0,312307903047745	-0,0973640834735959	-3,68925126440235	0,296963983800543	1	0,455426636807967	49 x 48	#N/A	#N/A
34	34	Complement and coagulation cascades::2149	#N/A	0,266362558831508	0,169368781326957	3,6224769039239	0,305793361449616	1	0,462702087360075	50 x 50	#N/A	#N/A
35	35	Ovarian steroidogenesis::3643	#N/A	0,206944838285453	0,116147755787965	3,56275223644925	0,313836588405412	1	0,469162574456183	48 x 50	#N/A	#N/A
36	36	Rap1 signaling pathway::5898	#N/A	0,231264771407442	0,115791015843698	3,27190997368141	0,354975236526308	1	0,499917285165456	50 x 50	#N/A	#N/A
37	37	Cell adhesion molecules (CAMs)::5792	#N/A	0,152103358918207	0,102270750190291	3,03080877040047	0,391543382023575	1	0,52440993673655	50 x 50	#N/A	#N/A
38	38	MAPK signaling pathway::3925	#N/A	0,135743359124886	0,0948415120001115	2,95231533207388	0,403925288800202	1	0,532168266436438	50 x 48	#N/A	#N/A
39	39	Cytokine-cytokine receptor interaction::60401	#N/A	0,157705723348048	0,0909913627994101	2,85816730540545	0,419081743072643	1	0,541327274867259	50 x 50	#N/A	#N/A
40	40	Estrogen signaling pathway::3760	#N/A	0,213551893672016	0,146234438527998	2,80173448130729	0,428324777215119	1	0,54673885651639	50 x 50	#N/A	#N/A
41	41	Axon guidance::4773	#N/A	0,11075153179556	0,0873661699507308	2,77285265179899	0,433100808456157	1	0,549485376692752	50 x 49	#N/A	#N/A
42	42	Cytokine-cytokine receptor interaction::2057	#N/A	0,112739292709196	0,0854061590756769	2,71539694082888	0,442693009290108	1	0,554902153002155	49 x 50	#N/A	#N/A
43	43	Chemokine signaling pathway::2931	#N/A	0,197355936526554	0,0930584108255928	2,63205178306554	0,456821066867751	1	0,562647271073508	50 x 50	#N/A	#N/A
44	44	Drug metabolism - cytochrome P450::10720	#N/A	0,150551445459963	0,126886629541191	2,59640183922684	0,462940688314132	1	0,565919060671029	50 x 50	#N/A	#N/A
45	45	Rap1 signaling pathway::6494	#N/A	-0,125387037267977	-0,0768132286162885	-2,5733498059587	0,466921977598159	1	0,568021458393718	49 x 50	#N/A	#N/A
46	46	Hedgehog signaling pathway::650	#N/A	-0,252414853341919	-0,081623702813813	-2,50348151380135	0,479104086870452	1	0,574329813762743	50 x 50	#N/A	#N/A
47	47	Glycerophospholipid metabolism::1119	#N/A	0,115186885230517	0,0753819138655653	2,39634719456245	0,49811607038009	1	0,583814988804759	49 x 47	#N/A	#N/A
48	48	PI3K-Akt signaling pathway::2538	#N/A	0,202229424980674	0,0784708078023148	2,35025392517365	0,506417564877645	1	0,587825338663494	48 x 50	#N/A	#N/A
49	49	PI3K-Akt signaling pathway::842	#N/A	0,16666461714684	0,0740943695344917	2,32590451382969	0,51083213388036	1	0,589926645158585	50 x 50	#N/A	#N/A
50	50	Adipocytokine signaling pathway::4852	#N/A	0,130549664077525	0,073842218826804	2,11427349645797	0,55003105412646	1	0,607686020722343	50 x 50	#N/A	#N/A
51	51	FoxO signaling pathway::1032	#N/A	0,158454486392658	0,0688069490393746	2,0453231449719	0,563114887442057	1	0,613276227955027	50 x 48	#N/A	#N/A
52	52	Tight junction::10000	#N/A	-0,143911440198562	-0,059625704865941	-2,00568954180359	0,570702989459345	1	0,616445933171012	48 x 50	#N/A	#N/A
53	53	Amino sugar and nucleotide sugar metabolism::2584	#N/A	0,128581955521547	0,0625257440055407	1,9717829840087	0,577233021717969	1	0,619132355269397	49 x 48	#N/A	#N/A
54	54	ErbB signaling pathway::23624	#N/A	-0,14810675227456	-0,054913052938011	-1,96547845796313	0,578451074184486	1	0,619629296907811	49 x 48	#N/A	#N/A
55	55	Phototransduction::5145	#N/A	0,0687653658992234	0,0573771848352067	1,8816141805589	0,594767641128205	1	0,626163251167409	49 x 49	#N/A	#N/A
56	56	ErbB signaling pathway::5747	#N/A	-0,109329896015449	-0,0460688670587666	-1,6340296272386	0,644119524849531	1	0,644627344428137	50 x 48	#N/A	#N/A
57	57	Galactose metabolism::2584	#N/A	-0,0928577351575866	-0,0394795881667993	-1,39584267165438	0,693130497102249	1	0,661243232497323	50 x 48	#N/A	#N/A
58	58	PI3K-Akt signaling pathway::7157	#N/A	0,150915382217636	0,0447079106234528	1,39555514794699	0,693190495419436	1	0,661262621185437	50 x 50	#N/A	#N/A
59	59	Fatty acid biosynthesis::55301	#N/A	0,079225041993753	0,0418576751735755	1,35728049314807	0,701194410936013	1	0,663829371576503	50 x 50	#N/A	#N/A
60	60	p53 signaling pathway::85417	#N/A	-0,131849012663914	0,0399300603290543	1,26935105486818	0,719706833324775	1	0,66961959799429	50 x 50	#N/A	#N/A
61	61	Cytokine-cytokine receptor interaction::3595	#N/A	-0,132011895925198	-0,0315201781278795	-1,12319661278321	0,75083982202753	1	0,678920101498855	50 x 50	#N/A	#N/A
62	62	Inflammatory mediator regulation of TRP channels::79054	#N/A	-0,0877709819074177	-0,028831320091065	-0,961440532766403	0,785773427117568	1	0,688751647972321	50 x 50	#N/A	#N/A
63	63	Starch and sucrose metabolism::2990	#N/A	-0,026209282777147	0,0342123598891081	0,957318712535023	0,786669591302662	1	0,688995945430023	50 x 47	#N/A	#N/A
64	64	Chemokine signaling pathway::2309	#N/A	0,100822068225705	0,031236048511159	0,932483055032624	0,792075290693761	1	0,690461462632306	50 x 50	#N/A	#N/A
65	65	Drug metabolism - other enzymes::10720	#N/A	-0,021193646211363	0,0297970865917033	0,860152706612444	0,807874776380407	1	0,694666696035672	50 x 48	#N/A	#N/A
66	66	Insulin secretion::6833	#N/A	0,0789908211995467	0,0440082928418388	0,837051246943966	0,812937837042956	1	0,695990223963662	50 x 50	#N/A	#N/A
67	67	PI3K-Akt signaling pathway::10018	#N/A	0,018396192129772	-0,0202492787120756	-0,728610962289982	0,836805565581382	1	0,702078010983548	49 x 50	#N/A	#N/A
68	68	Galactose metabolism::2683	#N/A	-0,00506361311994899	0,0221902173617074	0,727723264332075	0,837001601335293	1	0,702127003216394	49 x 47	#N/A	#N/A
69	69	Endocrine and other factor-regulated calcium reabsorption::793	#N/A	0,046995725198302	0,0231853239486779	0,643810223094544	0,855576658891399	1	0,70669720895101	49 x 50	#N/A	#N/A
70	70	Tight junction::3993	#N/A	0,0227149973444655	0,0174254442989153	0,588001634071569	0,867975621542719	1	0,709670591777851	48 x 48	#N/A	#N/A
71	71	Glycine, serine and threonine metabolism::189	#N/A	-0,0520798531493341	0,0259596144832985	0,571026359108112	0,871753605276498	1	0,710564640017188	50 x 50	#N/A	#N/A
72	72	Pentose and glucuronate interconversions::10720	#N/A	-0,0395834228514328	0,0174748201652428	0,500764994252612	0,887421030337319	1	0,714214263109016	50 x 48	#N/A	#N/A
73	73	Hedgehog signaling pathway::51384	#N/A	-0,0628772638171456	-0,00195495228203418	-0,0534837428588448	0,987936390442286	1	0,735603119389455	50 x 50	#N/A	#N/A
74	74	Fatty acid biosynthesis::31	#N/A	0,0398023170302438	0,000657933392571062	0,0226618987987038	0,994888300054515	1	0,736964666857035	49 x 50	#N/A	#N/A

## Sheet: CARCI.2.csv
	Rank	ID	Symbol	logFC	WAD	T.Score	p.value	fdr	Fdr	Metagene	Chromosome	Description
1	1	Fc gamma R-mediated phagocytosis::10092	#N/A	-1,55520774916176	0	-20,7015202202386	4,84521556209927e-09	0,000294400570358847	1,56211000428395e-07	1 x 1	#N/A	#N/A
2	2	NF-kappa B signaling pathway::597	#N/A	-0,91918547741373	-0,197941967461679	-15,6936778852341	9,13630344245853e-06	0,00436385821583741	0,000147278390679638	1 x 1	#N/A	#N/A
3	3	Cytosolic DNA-sensing pathway::834	#N/A	-0,956004586566002	-0,196243097327603	-13,2630193194487	0,000177181330482723	0,00436385821583741	0,00176225126496595	1 x 2	#N/A	#N/A
4	4	Fc epsilon RI signaling pathway::100137049	#N/A	-0,909783819569171	-0,199877234477075	-12,6463161029432	0,000350008080877595	0,00436385821583741	0,00249744039515761	1 x 1	#N/A	#N/A
5	5	B cell receptor signaling pathway::2353	#N/A	-0,924355579251366	-0,197475313555981	-12,2247903618486	0,000548260935228528	0,00436385821583741	0,0029543525439422	1 x 1	#N/A	#N/A
6	6	Leukocyte transendothelial migration::5880	#N/A	-0,771829670806022	-0,205076312262201	-12,2208110354399	0,000550553583408275	0,0049325932700826	0,00295833160745148	1 x 1	#N/A	#N/A
7	7	Cytokine-cytokine receptor interaction::1234	#N/A	-0,67697123985589	-0,200511678467217	-11,9849471352968	0,000703548427613665	0,0096989043248919	0,00324036898782736	1 x 1	#N/A	#N/A
8	8	Cytokine-cytokine receptor interaction::1236	#N/A	-0,634030780039478	-0,202741172037505	-11,6351261197077	0,001004380520369	0,0136905355251986	0,00404768590496043	1 x 3	#N/A	#N/A
9	9	Toll-like receptor signaling pathway::6373	#N/A	-1,00432443878161	-0,204920590098848	-10,8998910523282	0,0020599998670745	0,0136905355251986	0,00633373040361637	2 x 1	#N/A	#N/A
10	10	Cell adhesion molecules (CAMs)::3383	#N/A	-0,614289910909651	-0,199070615834638	-10,8679447581282	0,00212336751794995	0,0136905355251986	0,00643695706124512	1 x 1	#N/A	#N/A
11	11	NF-kappa B signaling pathway::5743	#N/A	-0,570359871627839	-0,198353275163186	-10,7377219930716	0,00240059951096816	0,0136905355251986	0,00685648104116124	1 x 1	#N/A	#N/A
12	12	NF-kappa B signaling pathway::3576	#N/A	-0,551864822809867	-0,198877175287552	-10,4685826295916	0,00308128427521814	0,0136905355251986	0,00770628187509048	1 x 1	#N/A	#N/A
13	13	TNF signaling pathway::10059	#N/A	-0,629308076913068	-0,193257436608251	-10,3738834491234	0,00335986821253154	0,0136905355251986	0,00799608342412264	1 x 1	#N/A	#N/A
14	14	Toll-like receptor signaling pathway::6352	#N/A	-0,625970173302719	-0,193374019821128	-10,2547469598623	0,00374285563165544	0,0136905355251986	0,00835153397521562	1 x 1	#N/A	#N/A
15	15	Cell adhesion molecules (CAMs)::3695	#N/A	-0,585071559933929	-0,191504217797301	-10,1873009564024	0,00397686753592974	0,03791222567942	0,00854768239440493	1 x 1	#N/A	#N/A
16	16	NF-kappa B signaling pathway::6366	#N/A	-0,547832612265712	-0,189876584297182	-9,3924211046672	0,00792437552049652	0,03791222567942	0,0139175731717451	1 x 1	#N/A	#N/A
17	17	NF-kappa B signaling pathway::5336	#N/A	-0,565019461806364	-0,187079022319785	-9,31233120786289	0,00847257529576062	0,03791222567942	0,0145118394187726	1 x 3	#N/A	#N/A
18	18	Leukocyte transendothelial migration::1432	#N/A	-0,603291244302645	-0,181827200150935	-9,15353203038381	0,00966078143007398	0,03791222567942	0,0157039964582009	1 x 1	#N/A	#N/A
19	19	NF-kappa B signaling pathway::3383	#N/A	-0,551906938337091	-0,193209346528372	-8,92750210617709	0,0116080539382317	0,03791222567942	0,0174153256789894	1 x 1	#N/A	#N/A
20	20	NF-kappa B signaling pathway::388372	#N/A	-0,478483107200831	-0,184400221973914	-8,8758314110697	0,0120993605396931	0,03791222567942	0,0178062305434561	1 x 1	#N/A	#N/A
21	21	Toll-like receptor signaling pathway::414062	#N/A	-0,5180063165554	-0,178819851690127	-8,79137924735685	0,0129421152715525	0,03791222567942	0,0184431390795981	1 x 1	#N/A	#N/A
22	22	Hippo signaling pathway::3689	#N/A	-0,56609726104196	-0,192424096339455	-8,78218854307526	0,013036892434479	0,03791222567942	0,018512251349387	1 x 3	#N/A	#N/A
23	23	Fc gamma R-mediated phagocytosis::2934	#N/A	-0,452321889204232	-0,174797200599118	-8,72497614757722	0,0136408070012355	0,03791222567942	0,0189413612170111	1 x 2	#N/A	#N/A
24	24	Toll-like receptor signaling pathway::3576	#N/A	-0,480135673837119	-0,179486637528965	-8,64203066785554	0,0145602204891011	0,0746714276662214	0,0195593861262856	1 x 1	#N/A	#N/A
25	25	Fc epsilon RI signaling pathway::1432	#N/A	-0,572486126006439	-0,187188984514107	-8,38184189347755	0,0178082874157344	0,0746714276662214	0,0226019586040752	1 x 3	#N/A	#N/A
26	26	T cell receptor signaling pathway::3937	#N/A	-0,414808041109957	-0,167601931168539	-8,20993052544275	0,0202879087179366	0,0746714276662214	0,0247077214967765	1 x 2	#N/A	#N/A
27	27	NF-kappa B signaling pathway::5328	#N/A	-0,471526476044358	-0,176365640337169	-8,13195869917624	0,0215084986970444	0,0966420324189555	0,0256829462973896	2 x 1	#N/A	#N/A
28	28	NF-kappa B signaling pathway::7128	#N/A	-0,395243312215799	-0,170335920335801	-7,64252433044823	0,0307283958445075	0,0966420324189555	0,0329398157832555	1 x 1	#N/A	#N/A
29	29	Toll-like receptor signaling pathway::3553	#N/A	-0,39860651362182	-0,159253001310064	-7,50874720575902	0,033774560659142	0,0966420324189555	0,0350218673299559	1 x 1	#N/A	#N/A
30	30	NF-kappa B signaling pathway::7412	#N/A	-0,47337429708369	-0,169501235442875	-7,37863082980651	0,0369814752773168	0,0966420324189555	0,0370716203588926	1 x 1	#N/A	#N/A
31	31	TNF signaling pathway::1051	#N/A	-0,429045497320601	-0,166021488440991	-7,33385555257129	0,0381434048555582	0,0966420324189555	0,0377810326743385	1 x 1	#N/A	#N/A
32	32	NF-kappa B signaling pathway::6363	#N/A	-0,48952827783606	-0,179869767922869	-7,16049182740594	0,0429393200369863	0,0966420324189555	0,0405387398884688	1 x 1	#N/A	#N/A
33	33	Fc gamma R-mediated phagocytosis::100137049	#N/A	-0,390173574338824	-0,158598482169583	-7,10112277251951	0,0446947621776146	0,0966420324189555	0,0414846271455754	1 x 1	#N/A	#N/A
34	34	NF-kappa B signaling pathway::2920	#N/A	-0,233119123672591	-0,155060896742346	-7,01973039988277	0,0471994684054722	0,0966420324189555	0,0427803182354677	1 x 1	#N/A	#N/A
35	35	NF-kappa B signaling pathway::6357	#N/A	-0,394246826664085	-0,160320626369492	-7,0147401798557	0,047356800218616	0,0966420324189555	0,0428596774227291	1 x 1	#N/A	#N/A
36	36	Antigen processing and presentation::972	#N/A	-0,366430589103313	-0,157785680966439	-6,97931169647587	0,0484865175517075	0,133770272785281	0,043422717827781	1 x 3	#N/A	#N/A
37	37	Toll-like receptor signaling pathway::388372	#N/A	-0,366027879405662	-0,150741484231994	-6,75100061118412	0,0563221123544213	0,133770272785281	0,0479259067182354	1 x 1	#N/A	#N/A
38	38	Chemokine signaling pathway::6093	#N/A	-0,411207427518603	-0,160606745687238	-6,64411735635431	0,0603375921425426	0,133770272785281	0,0500640028349934	1 x 1	#N/A	#N/A
39	39	Cytokine-cytokine receptor interaction::3601	#N/A	-0,352043700778957	-0,148594452809954	-6,59463628278322	0,0622753605822104	0,133770272785281	0,0510581462669378	3 x 2	#N/A	#N/A
40	40	Toll-like receptor signaling pathway::958	#N/A	-0,458563933175168	-0,158282582871697	-6,52515065312369	0,0650831927069278	0,171807122086946	0,0524574733235311	1 x 1	#N/A	#N/A
41	41	Toll-like receptor signaling pathway::841	#N/A	-0,409887210490656	-0,14716899786525	-6,30894124146239	0,0744947057553877	0,171807122086946	0,0575042484456391	1 x 3	#N/A	#N/A
42	42	HIF-1 signaling pathway::3162	#N/A	-0,419122874494845	-0,154874263138882	-6,14626041928171	0,0822861762475795	0,171807122086946	0,0613702918266651	1 x 2	#N/A	#N/A
43	43	Cytokine-cytokine receptor interaction::1235	#N/A	-0,362826028379631	-0,143203315976671	-6,02635184760329	0,0884420408839024	0,171807122086946	0,0642446441699461	3 x 1	#N/A	#N/A
44	44	Toll-like receptor signaling pathway::941	#N/A	-0,397967602689031	-0,143460220941879	-5,91567087136654	0,0944486509156532	0,171807122086946	0,0669086526188791	1 x 1	#N/A	#N/A
45	45	Leukocyte transendothelial migration::998	#N/A	-0,340081578287611	-0,13726393329609	-5,87750473568766	0,0965941772184007	0,171807122086946	0,0678285157188295	1 x 1	#N/A	#N/A
46	46	Toll-like receptor signaling pathway::7124	#N/A	-0,340827097004018	-0,134786954774159	-5,86936140917804	0,0970569668713179	0,259665329705967	0,0680248188144113	1 x 1	#N/A	#N/A
47	47	NF-kappa B signaling pathway::6387	#N/A	-0,372981432707043	-0,154867169571509	-5,72300471565329	0,105680620928705	0,259665329705967	0,0723840745667729	1 x 1	#N/A	#N/A
48	48	Natural killer cell mediated cytotoxicity::8793	#N/A	-0,413421765449088	-0,142236816212223	-5,40912413671936	0,126219560445626	0,259665329705967	0,082008895537276	1 x 1	#N/A	#N/A
49	49	Chemokine signaling pathway::653361	#N/A	-0,323304903503347	-0,131060585333456	-5,36644673942196	0,129237397967664	0,259665329705967	0,0833403612937697	1 x 1	#N/A	#N/A
50	50	Toll-like receptor signaling pathway::942	#N/A	-0,385540309230876	-0,13687420697587	-5,36594439337494	0,129273251076109	0,338589167353015	0,0833560596857357	1 x 1	#N/A	#N/A
51	51	T cell receptor signaling pathway::4790	#N/A	-0,32865142304864	-0,129075468707412	-5,22323070784073	0,139775312379846	0,350237936096913	0,0883606304243098	3 x 1	#N/A	#N/A
52	52	Fc gamma R-mediated phagocytosis::4651	#N/A	-0,274477981055654	-0,120631066767798	-5,04522782192457	0,153779996043251	0,350237936096913	0,0948170951572202	1 x 3	#N/A	#N/A
53	53	Amino sugar and nucleotide sugar metabolism::1118	#N/A	-0,372657360107982	-0,118311464977198	-4,95230899836527	0,161502057535571	0,498883321067806	0,0982427929025212	1 x 2	#N/A	#N/A
54	54	NF-kappa B signaling pathway::596	#N/A	-0,234911558559658	-0,117944593042291	-4,73300893803061	0,180883202410986	0,498883321067806	0,107492203300844	1 x 1	#N/A	#N/A
55	55	Fc gamma R-mediated phagocytosis::6198	#N/A	-0,247885434448822	-0,108360392607854	-4,49705656093274	0,203609169934767	0,498883321067806	0,117808235279375	1 x 3	#N/A	#N/A
56	56	Chemokine signaling pathway::6772	#N/A	-0,231078515496048	-0,113419171607898	-4,37444067597776	0,216208909519079	0,498883321067806	0,123296701722125	2 x 1	#N/A	#N/A
57	57	Rap1 signaling pathway::3683	#N/A	-0,263642409429443	-0,113387703364986	-4,30677592390749	0,223397755643401	0,712347286243624	0,12635791768605	1 x 2	#N/A	#N/A
58	58	Rap1 signaling pathway::3674	#N/A	-0,21849767652502	-0,100963534763748	-3,74425007202482	0,28982094160369	0,712347286243624	0,155715454968387	1 x 2	#N/A	#N/A
59	59	Toll-like receptor signaling pathway::3592	#N/A	-0,245905310707066	-0,091618078108244	-3,55854846276751	0,314407914268913	0,712347286243624	0,165849976931207	1 x 3	#N/A	#N/A
60	60	NF-kappa B signaling pathway::8837	#N/A	-0,104399144420634	-0,090750879288897	-3,3626855761507	0,341784773200044	0,712347286243624	0,176708868789787	1 x 2	#N/A	#N/A
61	61	Natural killer cell mediated cytotoxicity::355	#N/A	-0,247922248561473	-0,0955673584949607	-3,32048364093164	0,347877585120005	0,712347286243624	0,179067103779877	1 x 1	#N/A	#N/A
62	62	Chemokine signaling pathway::5058	#N/A	-0,224904021099278	-0,0933537072148051	-3,27773706306154	0,354118981232583	0,712347286243624	0,181461414458885	1 x 1	#N/A	#N/A
63	63	Chemokine signaling pathway::1398	#N/A	-0,192044365176244	-0,0876968990281545	-3,26516819466546	0,355967529121379	0,761171670411445	0,182166428977247	3 x 1	#N/A	#N/A
64	64	HIF-1 signaling pathway::1906	#N/A	-0,137284230842782	-0,0800464787270408	-3,10979116400364	0,379319718459484	1	0,191116365183244	3 x 1	#N/A	#N/A
65	65	Apoptosis::4792	#N/A	-0,123886169903221	-0,0871529436619267	-3,10054329464179	0,380738704514661	1	0,191694256607482	1 x 1	#N/A	#N/A
66	66	NF-kappa B signaling pathway::331	#N/A	-0,148422661209255	-0,0814839220282287	-3,06980490208239	0,385478561013834	1	0,193618622966267	1 x 1	#N/A	#N/A
67	67	Cholinergic synapse::2353	#N/A	0,272805797032903	0,0858453756555073	2,39648388091508	0,498091561005938	1	0,236788454857246	2 x 1	#N/A	#N/A
68	68	NF-kappa B signaling pathway::4616	#N/A	-0,020090136341782	-0,0614815861158756	-2,11881894088469	0,549173812740717	1	0,254882925745834	1 x 1	#N/A	#N/A
69	69	Chemokine signaling pathway::4790	#N/A	-0,104830535621489	-0,0615565860099719	-2,08262944183956	0,556017121742852	1	0,257242015170007	1 x 1	#N/A	#N/A
70	70	NF-kappa B signaling pathway::598	#N/A	-0,0871381331501832	-0,0559280970869693	-2,01796189576517	0,568348171088569	1	0,261455393954502	1 x 1	#N/A	#N/A
71	71	Chemokine signaling pathway::7454	#N/A	-0,106394598284415	-0,0574354821034228	-1,88544710810772	0,59401734378922	1	0,270074722098755	1 x 1	#N/A	#N/A
72	72	Rap1 signaling pathway::60	#N/A	-0,108910993629992	-0,0458778641354897	-1,48621781806993	0,674368767256122	1	0,295800819105405	1 x 3	#N/A	#N/A
73	73	Toll-like receptor signaling pathway::3569	#N/A	-0,032005966732648	-0,0402188818485829	-1,46135070039452	0,679511589769905	1	0,297385786715455	1 x 1	#N/A	#N/A
74	74	Natural killer cell mediated cytotoxicity::7124	#N/A	-0,0921489592951561	-0,0418840769120752	-1,44995214749844	0,681873961599341	1	0,298111457681968	2 x 1	#N/A	#N/A
75	75	MAPK signaling pathway::2353	#N/A	0,20455032729587	0,0469127237325422	1,3943832455698	0,693435059225503	1	0,301641274708859	2 x 1	#N/A	#N/A
76	76	Chemokine signaling pathway::5829	#N/A	-0,0800644985647895	-0,041444751381389	-1,37497911049614	0,697489125782225	1	0,302870663376712	3 x 1	#N/A	#N/A
77	77	Leukocyte transendothelial migration::5829	#N/A	0,0201735136979616	0,0429976301185192	1,3528969396081	0,702113230852719	1	0,304267641689818	2 x 1	#N/A	#N/A
78	78	Chemokine signaling pathway::5594	#N/A	-0,0964851338990151	-0,034949258821474	-1,20958789694751	0,732384496434273	1	0,313276322740142	1 x 1	#N/A	#N/A
79	79	T cell receptor signaling pathway::2353	#N/A	0,041634999131593	-0,0292016489328877	-1,03160056344291	0,770563712728373	1	0,324311066318204	2 x 1	#N/A	#N/A
80	80	Dopaminergic synapse::2353	#N/A	0,231053059742326	0,0342544712087452	0,954639743537682	0,787252203092447	1	0,329023848323424	2 x 1	#N/A	#N/A
81	81	Cytokine-cytokine receptor interaction::1524	#N/A	0,15005082299071	0,0276979157610323	0,858555615787662	0,808224548622346	1	0,334853968427906	1 x 2	#N/A	#N/A
82	82	Rap1 signaling pathway::51735	#N/A	0,0378282716680694	0,0226152769094266	0,612194261523617	0,862596584991878	1	0,349507467030172	1 x 2	#N/A	#N/A
83	83	Leukocyte transendothelial migration::9564	#N/A	-0,0824530359298899	-0,00876298520107049	-0,299182439090265	0,932595240270687	1	0,36744797243039	2 x 1	#N/A	#N/A
84	84	Cell adhesion molecules (CAMs)::2734	#N/A	0,182150401072399	0,0102304961228702	0,277125786646469	0,937553964039359	1	0,368681421287531	1 x 1	#N/A	#N/A

## Sheet: COP.1.csv
	Rank	ID	Symbol	logFC	WAD	T.Score	p.value	fdr	Fdr	Metagene	Chromosome	Description
1	1	Complement and coagulation cascades::5329	#N/A	0,797606001210279	0,814781058990723	3,40090503237721	3,60282042866089e-07	0,0095893207747368	1,78025090377497e-05	1 x 50	#N/A	#N/A
2	2	Melanogenesis::7306	#N/A	0,646575233504726	0,55131448437838	2,49021644024078	0,00019442618989296	0,0947489831580693	0,00480356164188727	1 x 50	#N/A	#N/A
3	3	Adipocytokine signaling pathway::5781	#N/A	0,666880601252885	0,700786638688105	1,99186217880839	0,00287820292767682	0,0947489831580693	0,0418340119442448	2 x 50	#N/A	#N/A
4	4	Cytokine-cytokine receptor interaction::2690	#N/A	0,930876140483749	0,918411009964021	1,86878051894795	0,00516936027435433	0,0947489831580693	0,0555953468831626	1 x 50	#N/A	#N/A
5	5	Adherens junction::387	#N/A	0,515367902809439	0,330704672690098	1,81278045265164	0,00667793141825901	0,0947489831580693	0,0613196271824194	1 x 50	#N/A	#N/A
6	6	Adipocytokine signaling pathway::5443	#N/A	0,530166965210172	0,479125181155916	1,71261608037839	0,0103887224564465	0,0947489831580693	0,0701617890688303	1 x 50	#N/A	#N/A
7	7	Hippo signaling pathway::374	#N/A	-0,396922810900897	-0,0982309574953293	-1,66335689659839	0,0128136286378362	0,0947489831580693	0,0737852779823463	1 x 48	#N/A	#N/A
8	8	p53 signaling pathway::898	#N/A	0,375896526606515	0,307754120583889	1,662255709116	0,0128731347804669	0,0947489831580693	0,0738608193928	4 x 50	#N/A	#N/A
9	9	Neuroactive ligand-receptor interaction::2690	#N/A	0,759821734703709	0,674879299561866	1,64885806696606	0,0136169443290508	0,184162884452119	0,0747611117100288	1 x 50	#N/A	#N/A
10	10	Cytokine-cytokine receptor interaction::8793	#N/A	0,497277517488841	0,379235470259874	1,57998528096654	0,0180711401804241	0,184162884452119	0,0875855539623746	1 x 48	#N/A	#N/A
11	11	Cytokine-cytokine receptor interaction::608	#N/A	0,363898331451878	0,278901075352439	1,54159254974012	0,0210710149985083	0,264490153893627	0,0946523431176815	1 x 49	#N/A	#N/A
12	12	Gap junction::2977	#N/A	0,389201849763559	0,251624323735828	1,42129545752264	0,0334444246252603	0,264490153893627	0,124145522861333	4 x 50	#N/A	#N/A
13	13	Cytokine-cytokine receptor interaction::8794	#N/A	0,410244088442279	0,284189211194552	1,40727001048966	0,0352286266916784	0,264490153893627	0,127573963763404	1 x 48	#N/A	#N/A
14	14	Lipoic acid metabolism::51601	#N/A	0,280589674437071	0,224047409846495	1,37312814522039	0,0399144066766226	0,264490153893627	0,135828413749381	4 x 50	#N/A	#N/A
15	15	NOD-like receptor signaling pathway::834	#N/A	0,383742428460292	0,245405737703541	1,31722076799229	0,048726334123276	0,264490153893627	0,14893017844322	1 x 49	#N/A	#N/A
16	16	Prolactin signaling pathway::2001	#N/A	0,385904166354046	0,258190076520531	1,3101183845841	0,049954767364182	0,264490153893627	0,150547687192651	1 x 49	#N/A	#N/A
17	17	Cytokine-cytokine receptor interaction::1230	#N/A	0,286515287538127	0,208426363779075	1,2921060627806	0,0531870676607595	0,428244842146639	0,154595099862133	1 x 49	#N/A	#N/A
18	18	Cytokine-cytokine receptor interaction::23495	#N/A	0,507310993041053	0,372480319921502	1,23293688103846	0,0650574439733296	0,428244842146639	0,174998615543404	1 x 49	#N/A	#N/A
19	19	Tyrosine metabolism::7306	#N/A	0,307515300382766	0,192484293810944	1,19732147131812	0,0732016682723291	0,428244842146639	0,187323165740646	1 x 50	#N/A	#N/A
20	20	Cytokine-cytokine receptor interaction::7048	#N/A	0,321131988451215	0,183961953501639	1,12954218301259	0,0909988712268084	0,428244842146639	0,210481865211374	1 x 50	#N/A	#N/A
21	21	Primary bile acid biosynthesis::51302	#N/A	0,387881302404705	0,244519238707757	1,12322890909539	0,0928201538528117	0,428244842146639	0,212603138563286	3 x 50	#N/A	#N/A
22	22	Complement and coagulation cascades::735	#N/A	-0,145487808882029	-0,0869155976564492	-1,08142749475381	0,105628710767703	0,428244842146639	0,226428955412755	1 x 50	#N/A	#N/A
23	23	Cytokine-cytokine receptor interaction::8809	#N/A	0,298093648700913	0,168723901648224	1,05770734260963	0,113497972401761	0,428244842146639	0,234077317190673	1 x 49	#N/A	#N/A
24	24	Glycine, serine and threonine metabolism::314	#N/A	0,367851358051932	0,188071227131402	1,0566654483259	0,113853936793534	0,613608003496682	0,234409608028447	1 x 50	#N/A	#N/A
25	25	Glycosaminoglycan degradation::3073	#N/A	0,211377405616721	0,157840795739997	1,00367925061551	0,133143260742751	0,613608003496682	0,257460276510473	1 x 50	#N/A	#N/A
26	26	Adipocytokine signaling pathway::2180	#N/A	0,298377885455859	0,223124905039762	0,962509039674185	0,149805824259913	0,613608003496682	0,275228573293869	1 x 50	#N/A	#N/A
27	27	Glycosaminoglycan degradation::2990	#N/A	0,18502852910975	0,134320611277585	0,8752423994562	0,190317919166469	0,613608003496682	0,311833613399559	2 x 50	#N/A	#N/A
28	28	Thyroid hormone signaling pathway::10231	#N/A	0,205398455233183	0,141411258247143	0,853478515584578	0,201576279438887	0,613608003496682	0,320640980743841	3 x 50	#N/A	#N/A
29	29	Complement and coagulation cascades::2157	#N/A	0,284503079577094	0,162539939959963	0,852612222394452	0,202034251070558	0,613608003496682	0,320988381380381	1 x 50	#N/A	#N/A
30	30	p53 signaling pathway::3479	#N/A	0,304880268088333	0,123028981641489	0,790911634296254	0,236629373224867	0,613608003496682	0,34504498808211	1 x 50	#N/A	#N/A
31	31	Salivary secretion::6263	#N/A	0,184373868262956	0,113764453842588	0,755176796589518	0,258483336348023	0,613608003496682	0,358303788848335	1 x 50	#N/A	#N/A
32	32	Cytokine-cytokine receptor interaction::3815	#N/A	0,234516980763696	0,115756190182729	0,75295037867451	0,259889772212854	0,613608003496682	0,359112378330763	4 x 49	#N/A	#N/A
33	33	Drug metabolism - cytochrome P450::4128	#N/A	0,225906935042036	0,111071662302618	0,717353257189859	0,283097445274566	0,613608003496682	0,371752126294006	1 x 50	#N/A	#N/A
34	34	Cytokine-cytokine receptor interaction::729230	#N/A	0,182297214126546	0,110289435015745	0,701495343886273	0,293875055772916	0,613608003496682	0,377204711973719	1 x 49	#N/A	#N/A
35	35	ECM-receptor interaction::948	#N/A	0,224396891321749	0,137422121756461	0,685909879698206	0,304732326111575	0,613608003496682	0,382454532301854	1 x 50	#N/A	#N/A
36	36	Cytokine-cytokine receptor interaction::115650	#N/A	0,200989481839169	0,118245890521758	0,685144173682935	0,305272513483206	0,613608003496682	0,382709647033809	1 x 47	#N/A	#N/A
37	37	Cell adhesion molecules (CAMs)::914	#N/A	0,223841687040637	0,109548496319091	0,683672196422422	0,30631274178773	0,613608003496682	0,383199333583309	1 x 48	#N/A	#N/A
38	38	Cell adhesion molecules (CAMs)::6614	#N/A	0,185781992133239	0,0950612923598429	0,669703568070467	0,316301014336124	0,613608003496682	0,387797692020086	1 x 47	#N/A	#N/A
39	39	Cytokine-cytokine receptor interaction::3579	#N/A	0,326712819804613	0,155988264680625	0,665750683745466	0,319165901867733	0,613608003496682	0,38908293733708	1 x 50	#N/A	#N/A
40	40	Adrenergic signaling in cardiomyocytes::10000	#N/A	0,242544274059106	0,104028810049283	0,658259568263066	0,324641595819905	0,613608003496682	0,391499175117785	1 x 49	#N/A	#N/A
41	41	Oocyte meiosis::9985	#N/A	0,115776449808555	0,118588622355099	0,636724990764881	0,340720913914142	0,613608003496682	0,39830306520279	2 x 50	#N/A	#N/A
42	42	Wnt signaling pathway::3725	#N/A	0,161679622194114	0,0861981006914715	0,631631746038585	0,344597265286134	0,613608003496682	0,399881423198779	1 x 47	#N/A	#N/A
43	43	Serotonergic synapse::100137049	#N/A	0,188146938568874	0,0926723330127701	0,630225599351548	0,345672388214346	0,999999999999999	0,40031509673725	2 x 50	#N/A	#N/A
44	44	mTOR signaling pathway::1977	#N/A	0,142123881030326	0,0797665678112092	0,583116721699567	0,382921010936059	0,999999999999999	0,425113822408889	1 x 47	#N/A	#N/A
45	45	Vitamin B6 metabolism::493911	#N/A	0,180974383832542	0,104720066829322	0,552222997187319	0,408633873789894	0,999999999999999	0,441069107789998	1 x 50	#N/A	#N/A
46	46	Tight junction::1499	#N/A	0,17054484905546	0,0877505426064502	0,535786630667828	0,422722982288575	0,999999999999999	0,449441684143789	1 x 47	#N/A	#N/A
47	47	Wnt signaling pathway::4316	#N/A	-0,338737187646144	-0,0693928239052593	-0,529622460955723	0,428079356011255	1	0,452559320278077	1 x 49	#N/A	#N/A
48	48	Adrenergic signaling in cardiomyocytes::488	#N/A	0,196041587559739	0,0839129602664357	0,525830252543389	0,431394141297081	1	0,454471040970349	1 x 50	#N/A	#N/A
49	49	Hippo signaling pathway::2736	#N/A	0,16141658623171	0,075726288589336	0,521904342099897	0,434841421513575	1	0,456445063041126	1 x 47	#N/A	#N/A
50	50	Cytokine-cytokine receptor interaction::4233	#N/A	-0,14296764445797	-0,0497707950604681	-0,505315992039109	0,449581806199896	1	0,464727184827542	4 x 50	#N/A	#N/A
51	51	Complement and coagulation cascades::1378	#N/A	0,230939716674909	0,0755069963094998	0,497322217791341	0,456785012812976	1	0,468683297849708	1 x 50	#N/A	#N/A
52	52	Complement and coagulation cascades::728	#N/A	0,314795035372143	0,0742088459528878	0,439070165950043	0,511188816567353	1	0,496773839063958	1 x 50	#N/A	#N/A
53	53	Vascular smooth muscle contraction::59	#N/A	0,206133609942463	0,0587729118842766	0,399097195702449	0,550390202176825	1	0,51524118587799	1 x 50	#N/A	#N/A
54	54	Thyroid hormone signaling pathway::5350	#N/A	0,186195641996126	0,0674305877759371	0,378326563613599	0,571328461348098	1	0,524560326542374	1 x 48	#N/A	#N/A
55	55	Gap junction::7082	#N/A	0,145045755522104	0,0521296151958328	0,361253445018337	0,588818265227011	1	0,53207433002419	1 x 47	#N/A	#N/A
56	56	Aldosterone-regulated sodium reabsorption::23439	#N/A	0,128706974705241	0,0426548741240907	0,325362341506707	0,626368265081677	1	0,547430614383344	3 x 50	#N/A	#N/A
57	57	Complement and coagulation cascades::719	#N/A	0,191500703195436	0,0479031192848652	0,319660663441855	0,632427185478281	1	0,549814503664581	1 x 50	#N/A	#N/A
58	58	Cell adhesion molecules (CAMs)::920	#N/A	0,119409106272435	0,0406578858617954	0,30516296593026	0,647944037367046	1	0,555806635271972	1 x 49	#N/A	#N/A
59	59	Neurotrophin signaling pathway::387	#N/A	0,0797115165434464	0,03481453885672	0,265492002051757	0,691175792513029	1	0,571690169365652	4 x 50	#N/A	#N/A
60	60	Dopaminergic synapse::775	#N/A	0,145946480302197	0,0311317760556085	0,233480122182831	0,726819027460383	1	0,583955770045698	2 x 50	#N/A	#N/A
61	61	Pancreatic secretion::6262	#N/A	-0,0623945448065686	-0,0261741389450051	-0,219196126781132	0,742921740491556	1	0,589269623128323	1 x 50	#N/A	#N/A
62	62	Fc gamma R-mediated phagocytosis::653361	#N/A	-0,0707820940423453	-0,023658539066372	-0,214835612411681	0,747860332294535	1	0,590872252332607	1 x 47	#N/A	#N/A
63	63	Retinol metabolism::195814	#N/A	0,00709882086870173	-0,0267830078933603	-0,214452741551849	0,748294458642821	1	0,591012533458205	1 x 50	#N/A	#N/A
64	64	Focal adhesion::572	#N/A	0,135430737043086	0,0235065921319655	0,185878623929421	0,780910142579675	1	0,601283581747073	2 x 50	#N/A	#N/A
65	65	GnRH signaling pathway::3725	#N/A	0,0756827481726216	0,0223869530659943	0,182427945844891	0,784876388949128	1	0,602497523386224	1 x 48	#N/A	#N/A
66	66	ECM-receptor interaction::961	#N/A	0,0278924702522781	0,0237966644627218	0,169306887356685	0,800008112408821	1	0,607061744855477	1 x 50	#N/A	#N/A
67	67	Fc epsilon RI signaling pathway::10000	#N/A	0,0690954895580347	0,0220481053322001	0,164740482142233	0,80529224851093	1	0,608631019187782	1 x 48	#N/A	#N/A
68	68	Progesterone-mediated oocyte maturation::10393	#N/A	0,269405170063649	0,0215453739061901	0,145902112175209	0,82718317020632	1	0,615000799281282	1 x 50	#N/A	#N/A
69	69	Regulation of actin cytoskeleton::5829	#N/A	-0,0111737185467434	-0,0128701787651351	-0,113389997748641	0,865271817402031	1	0,625603139513711	2 x 50	#N/A	#N/A
70	70	Pancreatic secretion::219931	#N/A	0,00179841002322938	0,0115975124532516	0,0933637144829211	0,888895746672958	1	0,631890601900718	3 x 48	#N/A	#N/A
71	71	ECM-receptor interaction::3694	#N/A	-0,0918002169960573	-0,0109096010369382	-0,0711247096308505	0,915245126139891	1	0,638658889964585	1 x 47	#N/A	#N/A
72	72	Complement and coagulation cascades::1380	#N/A	0,0676689531711239	-0,0081381020646642	-0,0613158180238272	0,926898387262622	1	0,641573491150055	1 x 50	#N/A	#N/A
73	73	Regulation of actin cytoskeleton::4478	#N/A	0,013649820218096	0,00340487411130942	0,0291475963947464	0,965212080136727	1	0,650833281203531	1 x 47	#N/A	#N/A
74	74	FoxO signaling pathway::847	#N/A	0,0262913241346182	-0,00213556401290732	-0,01796447352696	0,978555023402544	1	0,653946729100773	4 x 50	#N/A	#N/A
75	75	Ovarian steroidogenesis::3480	#N/A	0,0604116355223075	0,0006412307163106	0,00389545855788463	0,995349287316589	1	0,657787461181757	1 x 50	#N/A	#N/A

[truncated: 40 more sheets: COP.2.csv, COPD.1.csv, COPD.2.csv, DIP.1.csv, DIP.2.csv, DIP.3.csv, FU.1.csv, FU.2.csv, FU.3.csv, HC.1.csv, HC.2.csv, HC.3.csv, HP.1.csv, HP.2.csv, ILD_OTHER.1.csv, ILD_OTHER.2.csv, ILD_UNK.1.csv, ILD_UNK.2.csv, LCC.1.csv, LCC.2.csv …]
