# Supplementary material for: Cartography of Pathway Signal Perturbations Identifies Distinct Molecular Pathomechanisms in Malignant and Chronic Lung Diseases
Source: Front Genet. 2016 May 6;7:79. doi: 10.3389/fgene.2016.00079 (PMC4859092; doi:10.3389/fgene.2016.00079)
Supplement: Supplementary file 4 [file DataSheet4.xlsx]

## Sheet: Spot A
Data Sheet 4
Cartography of pathway signal perturbations identifies distinct molecular pathomechanisms in malignant and chronic lung diseases
Arsen Arakelyan*, Lilit Nersisyan, Martin Petrek, Henry Löffler-Wirth, and Hans Binder
* Correspondence: Arsen Arakelyan: aarakaleyan@sci.am
Pathway::sink	Pathway	Sink (Entrez ID)	Ensembl	Gene Symbol	Gene Name
Adipocytokine signaling pathway::4792	Adipocytokine signaling pathway	4792	ENSG00000100906	NFKBIA	nuclear factor of kappa light polypeptide gene enhancer in B-cells inhibitor, alpha
Amino sugar and nucleotide sugar metabolism::1118	Amino sugar and nucleotide sugar metabolism	1118	ENSG00000133063	CHIT1	chitinase 1 (chitotriosidase)
Antigen processing and presentation::972	Antigen processing and presentation	972	ENSG00000019582	CD74	CD74 molecule, major histocompatibility complex, class II invariant chain
Antigen processing and presentation::100132285	Antigen processing and presentation	100132285	NULL	KIR2DS2	killer cell immunoglobulin-like receptor, two domains, short cytoplasmic tail, 2
Apoptosis::4792	Apoptosis	4792	ENSG00000100906	NFKBIA	nuclear factor of kappa light polypeptide gene enhancer in B-cells inhibitor, alpha
B cell receptor signaling pathway::8517	B cell receptor signaling pathway	8517	ENSG00000073009	IKBKG	inhibitor of kappa light polypeptide gene enhancer in B-cells, kinase gamma
B cell receptor signaling pathway::2353	B cell receptor signaling pathway	2353	ENSG00000170345	FOS	FBJ murine osteosarcoma viral oncogene homolog
Cell adhesion molecules (CAMs)::925	Cell adhesion molecules (CAMs)	925	ENSG00000153563	CD8A	CD8a molecule
Cell adhesion molecules (CAMs)::2734	Cell adhesion molecules (CAMs)	2734	ENSG00000090863	GLG1	golgi glycoprotein 1
Cell adhesion molecules (CAMs)::3695	Cell adhesion molecules (CAMs)	3695	ENSG00000139626	ITGB7	integrin, beta 7
Cell adhesion molecules (CAMs)::10666	Cell adhesion molecules (CAMs)	10666	ENSG00000150637	CD226	CD226 molecule
Cell adhesion molecules (CAMs)::3383	Cell adhesion molecules (CAMs)	3383	ENSG00000090339	ICAM1	intercellular adhesion molecule 1
Chemokine signaling pathway::6772	Chemokine signaling pathway	6772	ENSG00000115415	STAT1	signal transducer and activator of transcription 1, 91kDa
Chemokine signaling pathway::5566	Chemokine signaling pathway	5566	ENSG00000072062	PRKACA	protein kinase, cAMP-dependent, catalytic, alpha
Chemokine signaling pathway::653361	Chemokine signaling pathway	653361	ENSG00000158517	NCF1	neutrophil cytosolic factor 1
Chemokine signaling pathway::5829	Chemokine signaling pathway	5829	ENSG00000089159	PXN	paxillin
Chemokine signaling pathway::1398	Chemokine signaling pathway	1398	ENSG00000167193	CRK	v-crk sarcoma virus CT10 oncogene homolog (avian)
Chemokine signaling pathway::6093	Chemokine signaling pathway	6093	ENSG00000067900	ROCK1	Rho-associated, coiled-coil containing protein kinase 1
Chemokine signaling pathway::7454	Chemokine signaling pathway	7454	ENSG00000015285	WAS	Wiskott-Aldrich syndrome
Chemokine signaling pathway::4790	Chemokine signaling pathway	4790	ENSG00000109320	NFKB1	nuclear factor of kappa light polypeptide gene enhancer in B-cells 1
Chemokine signaling pathway::5594	Chemokine signaling pathway	5594	ENSG00000100030	MAPK1	mitogen-activated protein kinase 1
Chemokine signaling pathway::5058	Chemokine signaling pathway	5058	ENSG00000149269	PAK1	p21 protein (Cdc42/Rac)-activated kinase 1
Cholinergic synapse::2353	Cholinergic synapse	2353	ENSG00000170345	FOS	FBJ murine osteosarcoma viral oncogene homolog
Circadian entrainment::2353	Circadian entrainment	2353	ENSG00000170345	FOS	FBJ murine osteosarcoma viral oncogene homolog
Cytokine-cytokine receptor interaction::2833	Cytokine-cytokine receptor interaction	2833	ENSG00000186810	CXCR3	chemokine (C-X-C motif) receptor 3
Cytokine-cytokine receptor interaction::1234	Cytokine-cytokine receptor interaction	1234	ENSG00000160791	CCR5	chemokine (C-C motif) receptor 5 (gene/pseudogene)
Cytokine-cytokine receptor interaction::7133	Cytokine-cytokine receptor interaction	7133	ENSG00000028137	TNFRSF1B	tumor necrosis factor receptor superfamily, member 1B
Cytokine-cytokine receptor interaction::10663	Cytokine-cytokine receptor interaction	10663	ENSG00000172215	CXCR6	chemokine (C-X-C motif) receptor 6
Cytokine-cytokine receptor interaction::1236	Cytokine-cytokine receptor interaction	1236	ENSG00000126353	CCR7	chemokine (C-C motif) receptor 7
Cytokine-cytokine receptor interaction::1235	Cytokine-cytokine receptor interaction	1235	ENSG00000112486	CCR6	chemokine (C-C motif) receptor 6
Cytokine-cytokine receptor interaction::57007	Cytokine-cytokine receptor interaction	57007	ENSG00000144476	CXCR7	chemokine (C-X-C motif) receptor 7
Cytokine-cytokine receptor interaction::1524	Cytokine-cytokine receptor interaction	1524	ENSG00000168329	CX3CR1	chemokine (C-X3-C motif) receptor 1
Cytokine-cytokine receptor interaction::7852	Cytokine-cytokine receptor interaction	7852	ENSG00000121966	CXCR4	chemokine (C-X-C motif) receptor 4
Cytokine-cytokine receptor interaction::8797	Cytokine-cytokine receptor interaction	8797	ENSG00000104689	TNFRSF10A	tumor necrosis factor receptor superfamily, member 10a
Cytokine-cytokine receptor interaction::3460	Cytokine-cytokine receptor interaction	3460	ENSG00000159128	IFNGR2	interferon gamma receptor 2 (interferon gamma transducer 1)
Cytokine-cytokine receptor interaction::3977	Cytokine-cytokine receptor interaction	3977	ENSG00000113594	LIFR	leukemia inhibitory factor receptor alpha
Cytokine-cytokine receptor interaction::3601	Cytokine-cytokine receptor interaction	3601	ENSG00000134470	IL15RA	interleukin 15 receptor, alpha
Cytokine-cytokine receptor interaction::64109	Cytokine-cytokine receptor interaction	64109	ENSG00000205755	CRLF2	cytokine receptor-like factor 2
Cytosolic DNA-sensing pathway::834	Cytosolic DNA-sensing pathway	834	ENSG00000137752	CASP1	caspase 1, apoptosis-related cysteine peptidase
Dopaminergic synapse::2353	Dopaminergic synapse	2353	ENSG00000170345	FOS	FBJ murine osteosarcoma viral oncogene homolog
ECM-receptor interaction::3695	ECM-receptor interaction	3695	ENSG00000139626	ITGB7	integrin, beta 7
Fc epsilon RI signaling pathway::5335	Fc epsilon RI signaling pathway	5335	ENSG00000124181	PLCG1	phospholipase C, gamma 1
Fc epsilon RI signaling pathway::1432	Fc epsilon RI signaling pathway	1432	ENSG00000112062	MAPK14	mitogen-activated protein kinase 14
Fc epsilon RI signaling pathway::5599	Fc epsilon RI signaling pathway	5599	ENSG00000107643	MAPK8	mitogen-activated protein kinase 8
Fc epsilon RI signaling pathway::100137049	Fc epsilon RI signaling pathway	100137049	ENSG00000243708,ENSG00000168970	PLA2G4B	phospholipase A2, group IVB (cytosolic)
Fc gamma R-mediated phagocytosis::4651	Fc gamma R-mediated phagocytosis	4651	ENSG00000145555	MYO10	myosin X
Fc gamma R-mediated phagocytosis::273	Fc gamma R-mediated phagocytosis	273	ENSG00000078053	AMPH	amphiphysin
Fc gamma R-mediated phagocytosis::6198	Fc gamma R-mediated phagocytosis	6198	ENSG00000108443	RPS6KB1	ribosomal protein S6 kinase, 70kDa, polypeptide 1
Fc gamma R-mediated phagocytosis::10092	Fc gamma R-mediated phagocytosis	10092	ENSG00000162704	ARPC5	actin related protein 2/3 complex, subunit 5, 16kDa
Fc gamma R-mediated phagocytosis::2934	Fc gamma R-mediated phagocytosis	2934	ENSG00000148180	GSN	gelsolin
Fc gamma R-mediated phagocytosis::8398	Fc gamma R-mediated phagocytosis	8398	ENSG00000184381	PLA2G6	phospholipase A2, group VI (cytosolic, calcium-independent)
Fc gamma R-mediated phagocytosis::100137049	Fc gamma R-mediated phagocytosis	100137049	ENSG00000243708,ENSG00000168970	PLA2G4B	phospholipase A2, group IVB (cytosolic)
FoxO signaling pathway::3575	FoxO signaling pathway	3575	ENSG00000168685	IL7R	interleukin 7 receptor
FoxO signaling pathway::8743	FoxO signaling pathway	8743	ENSG00000121858	TNFSF10	tumor necrosis factor (ligand) superfamily, member 10
HIF-1 signaling pathway::1906	HIF-1 signaling pathway	1906	ENSG00000078401	EDN1	endothelin 1
HIF-1 signaling pathway::3162	HIF-1 signaling pathway	3162	ENSG00000100292	HMOX1	heme oxygenase (decycling) 1
HIF-1 signaling pathway::7010	HIF-1 signaling pathway	7010	ENSG00000120156	TEK	TEK tyrosine kinase, endothelial
Hippo signaling pathway::3689	Hippo signaling pathway	3689	ENSG00000160255	ITGB2	integrin, beta 2 (complement component 3 receptor 3 and 4 subunit)
Leukocyte transendothelial migration::5880	Leukocyte transendothelial migration	5880	ENSG00000128340	RAC2	ras-related C3 botulinum toxin substrate 2 (rho family, small GTP binding protein Rac2)
Leukocyte transendothelial migration::998	Leukocyte transendothelial migration	998	ENSG00000070831	CDC42	cell division cycle 42 (GTP binding protein, 25kDa)
Leukocyte transendothelial migration::5747	Leukocyte transendothelial migration	5747	ENSG00000169398	PTK2	PTK2 protein tyrosine kinase 2
Leukocyte transendothelial migration::5829	Leukocyte transendothelial migration	5829	ENSG00000089159	PXN	paxillin
Leukocyte transendothelial migration::9564	Leukocyte transendothelial migration	9564	ENSG00000050820	BCAR1	breast cancer anti-estrogen resistance 1
Leukocyte transendothelial migration::1432	Leukocyte transendothelial migration	1432	ENSG00000112062	MAPK14	mitogen-activated protein kinase 14
MAPK signaling pathway::2353	MAPK signaling pathway	2353	ENSG00000170345	FOS	FBJ murine osteosarcoma viral oncogene homolog
Natural killer cell mediated cytotoxicity::637	Natural killer cell mediated cytotoxicity	637	ENSG00000015475	BID	BH3 interacting domain death agonist
Natural killer cell mediated cytotoxicity::836	Natural killer cell mediated cytotoxicity	836	ENSG00000164305	CASP3	caspase 3, apoptosis-related cysteine peptidase
Natural killer cell mediated cytotoxicity::5578	Natural killer cell mediated cytotoxicity	5578	ENSG00000154229	PRKCA	protein kinase C, alpha
Natural killer cell mediated cytotoxicity::1437	Natural killer cell mediated cytotoxicity	1437	ENSG00000164400	CSF2	colony stimulating factor 2 (granulocyte-macrophage)
Natural killer cell mediated cytotoxicity::7124	Natural killer cell mediated cytotoxicity	7124	ENSG00000232810	TNF	tumor necrosis factor
Natural killer cell mediated cytotoxicity::355	Natural killer cell mediated cytotoxicity	355	ENSG00000026103	FAS	Fas (TNF receptor superfamily, member 6)
Natural killer cell mediated cytotoxicity::8793	Natural killer cell mediated cytotoxicity	8793	ENSG00000173530	TNFRSF10D	tumor necrosis factor receptor superfamily, member 10d, decoy with truncated death domain
NF-kappa B signaling pathway::5336	NF-kappa B signaling pathway	5336	ENSG00000197943	PLCG2	phospholipase C, gamma 2 (phosphatidylinositol-specific)
NF-kappa B signaling pathway::8517	NF-kappa B signaling pathway	8517	ENSG00000073009	IKBKG	inhibitor of kappa light polypeptide gene enhancer in B-cells, kinase gamma
NF-kappa B signaling pathway::8837	NF-kappa B signaling pathway	8837	ENSG00000003402	CFLAR	CASP8 and FADD-like apoptosis regulator
NF-kappa B signaling pathway::2920	NF-kappa B signaling pathway	2920	ENSG00000081041	CXCL2	chemokine (C-X-C motif) ligand 2
NF-kappa B signaling pathway::331	NF-kappa B signaling pathway	331	ENSG00000101966	XIAP	X-linked inhibitor of apoptosis
NF-kappa B signaling pathway::3576	NF-kappa B signaling pathway	3576	ENSG00000169429	IL8	interleukin 8
NF-kappa B signaling pathway::4616	NF-kappa B signaling pathway	4616	ENSG00000099860	GADD45B	growth arrest and DNA-damage-inducible, beta
NF-kappa B signaling pathway::5328	NF-kappa B signaling pathway	5328	ENSG00000122861	PLAU	plasminogen activator, urokinase
NF-kappa B signaling pathway::5743	NF-kappa B signaling pathway	5743	ENSG00000073756	PTGS2	prostaglandin-endoperoxide synthase 2 (prostaglandin G/H synthase and cyclooxygenase)
NF-kappa B signaling pathway::596	NF-kappa B signaling pathway	596	ENSG00000171791	BCL2	B-cell CLL/lymphoma 2
NF-kappa B signaling pathway::597	NF-kappa B signaling pathway	597	ENSG00000140379	BCL2A1	BCL2-related protein A1
NF-kappa B signaling pathway::598	NF-kappa B signaling pathway	598	ENSG00000171552	BCL2L1	BCL2-like 1
NF-kappa B signaling pathway::7128	NF-kappa B signaling pathway	7128	ENSG00000118503	TNFAIP3	tumor necrosis factor, alpha-induced protein 3
NF-kappa B signaling pathway::7412	NF-kappa B signaling pathway	7412	ENSG00000162692	VCAM1	vascular cell adhesion molecule 1
NF-kappa B signaling pathway::388372	NF-kappa B signaling pathway	388372	ENSG00000197262	CCL4L2	chemokine (C-C motif) ligand 4-like 2
NF-kappa B signaling pathway::3383	NF-kappa B signaling pathway	3383	ENSG00000090339	ICAM1	intercellular adhesion molecule 1
NF-kappa B signaling pathway::6357	NF-kappa B signaling pathway	6357	ENSG00000181374	CCL13	chemokine (C-C motif) ligand 13
NF-kappa B signaling pathway::6363	NF-kappa B signaling pathway	6363	ENSG00000172724	CCL19	chemokine (C-C motif) ligand 19
NF-kappa B signaling pathway::6366	NF-kappa B signaling pathway	6366	ENSG00000137077	CCL21	chemokine (C-C motif) ligand 21
NF-kappa B signaling pathway::6387	NF-kappa B signaling pathway	6387	ENSG00000107562	CXCL12	chemokine (C-X-C motif) ligand 12
NOD-like receptor signaling pathway::4790	NOD-like receptor signaling pathway	4790	ENSG00000109320	NFKB1	nuclear factor of kappa light polypeptide gene enhancer in B-cells 1
Osteoclast differentiation::5594	Osteoclast differentiation	5594	ENSG00000100030	MAPK1	mitogen-activated protein kinase 1
Osteoclast differentiation::1385	Osteoclast differentiation	1385	ENSG00000118260	CREB1	cAMP responsive element binding protein 1
Prolactin signaling pathway::3659	Prolactin signaling pathway	3659	ENSG00000125347	IRF1	interferon regulatory factor 1
Rap1 signaling pathway::51196	Rap1 signaling pathway	51196	ENSG00000138193	PLCE1	phospholipase C, epsilon 1
Rap1 signaling pathway::3683	Rap1 signaling pathway	3683	ENSG00000005844	ITGAL	integrin, alpha L (antigen CD11A (p180), lymphocyte function-associated antigen 1; alpha polypeptide)
Rap1 signaling pathway::10000	Rap1 signaling pathway	10000	ENSG00000117020	AKT3	v-akt murine thymoma viral oncogene homolog 3 (protein kinase B, gamma)
Rap1 signaling pathway::60	Rap1 signaling pathway	60	ENSG00000075624	ACTB	actin, beta
Rap1 signaling pathway::51735	Rap1 signaling pathway	51735	ENSG00000158987,ENSG00000217128	RAPGEF6	Rap guanine nucleotide exchange factor (GEF) 6
Rap1 signaling pathway::3674	Rap1 signaling pathway	3674	ENSG00000005961	ITGA2B	integrin, alpha 2b (platelet glycoprotein IIb of IIb/IIIa complex, antigen CD41)
Ras signaling pathway::5578	Ras signaling pathway	5578	ENSG00000154229	PRKCA	protein kinase C, alpha
Ras signaling pathway::10125	Ras signaling pathway	10125	ENSG00000172575	RASGRP1	RAS guanyl releasing protein 1 (calcium and DAG-regulated)
Ras signaling pathway::6789	Ras signaling pathway	6789	ENSG00000101109	STK4	serine/threonine kinase 4
Ras signaling pathway::5966	Ras signaling pathway	5966	ENSG00000162924	REL	v-rel reticuloendotheliosis viral oncogene homolog (avian)
T cell receptor signaling pathway::1739	T cell receptor signaling pathway	1739	ENSG00000075711	DLG1	discs, large homolog 1 (Drosophila)
T cell receptor signaling pathway::4772	T cell receptor signaling pathway	4772	ENSG00000131196	NFATC1	nuclear factor of activated T-cells, cytoplasmic, calcineurin-dependent 1
T cell receptor signaling pathway::3937	T cell receptor signaling pathway	3937	ENSG00000043462	LCP2	lymphocyte cytosolic protein 2 (SH2 domain containing leukocyte protein of 76kDa)
T cell receptor signaling pathway::2353	T cell receptor signaling pathway	2353	ENSG00000170345	FOS	FBJ murine osteosarcoma viral oncogene homolog
T cell receptor signaling pathway::4790	T cell receptor signaling pathway	4790	ENSG00000109320	NFKB1	nuclear factor of kappa light polypeptide gene enhancer in B-cells 1
TNF signaling pathway::1051	TNF signaling pathway	1051	ENSG00000172216	CEBPB	CCAAT/enhancer binding protein (C/EBP), beta
TNF signaling pathway::3725	TNF signaling pathway	3725	ENSG00000177606	JUN	jun proto-oncogene
TNF signaling pathway::10059	TNF signaling pathway	10059	ENSG00000087470	DNM1L	dynamin 1-like
Toll-like receptor signaling pathway::54472	Toll-like receptor signaling pathway	54472	ENSG00000078902	TOLLIP	toll interacting protein
Toll-like receptor signaling pathway::841	Toll-like receptor signaling pathway	841	ENSG00000064012	CASP8	caspase 8, apoptosis-related cysteine peptidase
Toll-like receptor signaling pathway::941	Toll-like receptor signaling pathway	941	ENSG00000121594	CD80	CD80 molecule
Toll-like receptor signaling pathway::942	Toll-like receptor signaling pathway	942	ENSG00000114013	CD86	CD86 molecule
Toll-like receptor signaling pathway::958	Toll-like receptor signaling pathway	958	ENSG00000101017	CD40	CD40 molecule, TNF receptor superfamily member 5
Toll-like receptor signaling pathway::3553	Toll-like receptor signaling pathway	3553	ENSG00000125538	IL1B	interleukin 1, beta
Toll-like receptor signaling pathway::3569	Toll-like receptor signaling pathway	3569	ENSG00000136244	IL6	interleukin 6 (interferon, beta 2)
Toll-like receptor signaling pathway::3576	Toll-like receptor signaling pathway	3576	ENSG00000169429	IL8	interleukin 8
Toll-like receptor signaling pathway::6352	Toll-like receptor signaling pathway	6352	ENSG00000161570	CCL5	chemokine (C-C motif) ligand 5
Toll-like receptor signaling pathway::7124	Toll-like receptor signaling pathway	7124	ENSG00000232810	TNF	tumor necrosis factor
Toll-like receptor signaling pathway::414062	Toll-like receptor signaling pathway	414062	ENSG00000256515	CCL3L3	chemokine (C-C motif) ligand 3-like 3
Toll-like receptor signaling pathway::3592	Toll-like receptor signaling pathway	3592	ENSG00000168811	IL12A	interleukin 12A (natural killer cell stimulatory factor 1, cytotoxic lymphocyte maturation factor 1, p35)
Toll-like receptor signaling pathway::388372	Toll-like receptor signaling pathway	388372	ENSG00000197262	CCL4L2	chemokine (C-C motif) ligand 4-like 2
Toll-like receptor signaling pathway::6373	Toll-like receptor signaling pathway	6373	ENSG00000169248	CXCL11	chemokine (C-X-C motif) ligand 11
