# Supplementary material for: Cartography of Pathway Signal Perturbations Identifies Distinct Molecular Pathomechanisms in Malignant and Chronic Lung Diseases
Source: Front Genet. 2016 May 6;7:79. doi: 10.3389/fgene.2016.00079 (PMC4859092; doi:10.3389/fgene.2016.00079)
Supplement: Supplementary file 5 [file DataSheet5.xlsx]

## Sheet: Spot B
Data Sheet 5
Cartography of pathway signal perturbations identifies distinct molecular pathomechanisms in malignant and chronic lung diseases
Arsen Arakelyan*, Lilit Nersisyan, Martin Petrek, Henry Löffler-Wirth, and Hans Binder
* Correspondence: Arsen Arakelyan: aarakaleyan@sci.am
Pathway::sink	Pathway	Sink (Entrez ID)	Ensembl	Gene Symbol	Gene Name
Adipocytokine signaling pathway::3667	Adipocytokine signaling pathway	3667	ENSG00000169047	IRS1	insulin receptor substrate 1
Adipocytokine signaling pathway::10891	Adipocytokine signaling pathway	10891	ENSG00000109819	PPARGC1A	peroxisome proliferator-activated receptor gamma, coactivator 1 alpha
Adipocytokine signaling pathway::4852	Adipocytokine signaling pathway	4852	ENSG00000122585	NPY	neuropeptide Y
Amino sugar and nucleotide sugar metabolism::2584	Amino sugar and nucleotide sugar metabolism	2584	ENSG00000108479	GALK1	galactokinase 1
Arginine and proline metabolism::1152	Arginine and proline metabolism	1152	ENSG00000166165	CKB	creatine kinase, brain
Axon guidance::4773	Axon guidance	4773	ENSG00000101096	NFATC2	nuclear factor of activated T-cells, cytoplasmic, calcineurin-dependent 2
Cell adhesion molecules (CAMs)::5792	Cell adhesion molecules (CAMs)	5792	ENSG00000142949	PTPRF	protein tyrosine phosphatase, receptor type, F
Cell adhesion molecules (CAMs)::22871	Cell adhesion molecules (CAMs)	22871	ENSG00000169760	NLGN1	neuroligin 1
Cell adhesion molecules (CAMs)::4897	Cell adhesion molecules (CAMs)	4897	ENSG00000091129	NRCAM	neuronal cell adhesion molecule
Chemokine signaling pathway::2309	Chemokine signaling pathway	2309	ENSG00000118689	FOXO3	forkhead box O3
Chemokine signaling pathway::2931	Chemokine signaling pathway	2931	ENSG00000105723	GSK3A	glycogen synthase kinase 3 alpha
Cholinergic synapse::3760	Cholinergic synapse	3760	ENSG00000162989	KCNJ3	potassium inwardly-rectifying channel, subfamily J, member 3
Circadian entrainment::3760	Circadian entrainment	3760	ENSG00000162989	KCNJ3	potassium inwardly-rectifying channel, subfamily J, member 3
Citrate cycle (TCA cycle)::5160	Citrate cycle (TCA cycle)	5160	ENSG00000131828	PDHA1	pyruvate dehydrogenase (lipoamide) alpha 1
Citrate cycle (TCA cycle)::5105	Citrate cycle (TCA cycle)	5105	ENSG00000124253	PCK1	phosphoenolpyruvate carboxykinase 1 (soluble)
Complement and coagulation cascades::2149	Complement and coagulation cascades	2149	ENSG00000181104	F2R	coagulation factor II (thrombin) receptor
Complement and coagulation cascades::2153	Complement and coagulation cascades	2153	ENSG00000198734	F5	coagulation factor V (proaccelerin, labile factor)
Complement and coagulation cascades::3827	Complement and coagulation cascades	3827	ENSG00000113889	KNG1	kininogen 1
Cytokine-cytokine receptor interaction::60401	Cytokine-cytokine receptor interaction	60401	ENSG00000131080	EDA2R	ectodysplasin A2 receptor
Cytokine-cytokine receptor interaction::2057	Cytokine-cytokine receptor interaction	2057	ENSG00000187266	EPOR	erythropoietin receptor
Cytokine-cytokine receptor interaction::55540	Cytokine-cytokine receptor interaction	55540	ENSG00000056736	IL17RB	interleukin 17 receptor B
Cytokine-cytokine receptor interaction::53832	Cytokine-cytokine receptor interaction	53832	ENSG00000016402	IL20RA	interleukin 20 receptor, alpha
Cytokine-cytokine receptor interaction::3595	Cytokine-cytokine receptor interaction	3595	ENSG00000081985	IL12RB2	interleukin 12 receptor, beta 2
Dopaminergic synapse::3760	Dopaminergic synapse	3760	ENSG00000162989	KCNJ3	potassium inwardly-rectifying channel, subfamily J, member 3
Drug metabolism - cytochrome P450::10720	Drug metabolism - cytochrome P450	10720	ENSG00000213759	UGT2B11	UDP glucuronosyltransferase 2 family, polypeptide B11
Drug metabolism - other enzymes::10720	Drug metabolism - other enzymes	10720	ENSG00000213759	UGT2B11	UDP glucuronosyltransferase 2 family, polypeptide B11
Endocrine and other factor-regulated calcium reabsorption::793	Endocrine and other factor-regulated calcium reabsorption	793	ENSG00000104327	CALB1	calbindin 1, 28kDa
ErbB signaling pathway::23624	ErbB signaling pathway	23624	ENSG00000142273	CBLC	Cbl proto-oncogene, E3 ubiquitin protein ligase C
ErbB signaling pathway::5747	ErbB signaling pathway	5747	ENSG00000169398	PTK2	PTK2 protein tyrosine kinase 2
ErbB signaling pathway::6198	ErbB signaling pathway	6198	ENSG00000108443	RPS6KB1	ribosomal protein S6 kinase, 70kDa, polypeptide 1
Estrogen signaling pathway::3760	Estrogen signaling pathway	3760	ENSG00000162989	KCNJ3	potassium inwardly-rectifying channel, subfamily J, member 3
Fatty acid biosynthesis::31	Fatty acid biosynthesis	31	ENSG00000132142	ACACA	acetyl-CoA carboxylase alpha
Fatty acid biosynthesis::55301	Fatty acid biosynthesis	55301	ENSG00000152463	OLAH	oleoyl-ACP hydrolase
Fc gamma R-mediated phagocytosis::1072	Fc gamma R-mediated phagocytosis	1072	ENSG00000172757	CFL1	cofilin 1 (non-muscle)
Fc gamma R-mediated phagocytosis::4082	Fc gamma R-mediated phagocytosis	4082	ENSG00000155130	MARCKS	myristoylated alanine-rich protein kinase C substrate
FoxO signaling pathway::1032	FoxO signaling pathway	1032	ENSG00000129355	CDKN2D	cyclin-dependent kinase inhibitor 2D (p19, inhibits CDK4)
FoxO signaling pathway::5105	FoxO signaling pathway	5105	ENSG00000124253	PCK1	phosphoenolpyruvate carboxykinase 1 (soluble)
Galactose metabolism::2683	Galactose metabolism	2683	ENSG00000086062	B4GALT1	UDP-Gal:betaGlcNAc beta 1,4- galactosyltransferase, polypeptide 1
Galactose metabolism::2584	Galactose metabolism	2584	ENSG00000108479	GALK1	galactokinase 1
Glycerophospholipid metabolism::1119	Glycerophospholipid metabolism	1119	ENSG00000110721	CHKA	choline kinase alpha
Glycine, serine and threonine metabolism::441531	Glycine, serine and threonine metabolism	441531	ENSG00000226784	PGAM4	phosphoglycerate mutase family member 4
Glycine, serine and threonine metabolism::189	Glycine, serine and threonine metabolism	189	ENSG00000172482	AGXT	alanine-glyoxylate aminotransferase
Glycolysis / Gluconeogenesis::5105	Glycolysis / Gluconeogenesis	5105	ENSG00000124253	PCK1	phosphoenolpyruvate carboxykinase 1 (soluble)
Glyoxylate and dicarboxylate metabolism::6470	Glyoxylate and dicarboxylate metabolism	6470	ENSG00000176974	SHMT1	serine hydroxymethyltransferase 1 (soluble)
Hedgehog signaling pathway::650	Hedgehog signaling pathway	650	ENSG00000125845	BMP2	bone morphogenetic protein 2
Hedgehog signaling pathway::51384	Hedgehog signaling pathway	51384	ENSG00000002745	WNT16	wingless-type MMTV integration site family, member 16
Inflammatory mediator regulation of TRP channels::79054	Inflammatory mediator regulation of TRP channels	79054	ENSG00000144481	TRPM8	transient receptor potential cation channel, subfamily M, member 8
Insulin secretion::6833	Insulin secretion	6833	ENSG00000006071	ABCC8	ATP-binding cassette, sub-family C (CFTR/MRP), member 8
Lysine degradation::4967	Lysine degradation	4967	ENSG00000105953	OGDH	oxoglutarate (alpha-ketoglutarate) dehydrogenase (lipoamide)
MAPK signaling pathway::3925	MAPK signaling pathway	3925	ENSG00000117632	STMN1	stathmin 1
MAPK signaling pathway::4137	MAPK signaling pathway	4137	ENSG00000186868	MAPT	microtubule-associated protein tau
mTOR signaling pathway::25989	mTOR signaling pathway	25989	ENSG00000140474	ULK3	unc-51-like kinase 3 (C. elegans)
Neuroactive ligand-receptor interaction::2492	Neuroactive ligand-receptor interaction	2492	ENSG00000170820	FSHR	follicle stimulating hormone receptor
Neuroactive ligand-receptor interaction::3973	Neuroactive ligand-receptor interaction	3973	ENSG00000138039	LHCGR	luteinizing hormone/choriogonadotropin receptor
Neuroactive ligand-receptor interaction::7253	Neuroactive ligand-receptor interaction	7253	ENSG00000165409	TSHR	thyroid stimulating hormone receptor
Oocyte meiosis::995	Oocyte meiosis	995	ENSG00000158402	CDC25C	cell division cycle 25 homolog C (S. pombe)
Ovarian steroidogenesis::3643	Ovarian steroidogenesis	3643	ENSG00000171105	INSR	insulin receptor
Ovarian steroidogenesis::10965	Ovarian steroidogenesis	10965	ENSG00000119673	ACOT2	acyl-CoA thioesterase 2
p53 signaling pathway::4193	p53 signaling pathway	4193	ENSG00000135679	MDM2	Mdm2, p53 E3 ubiquitin protein ligase homolog (mouse)
p53 signaling pathway::85417	p53 signaling pathway	85417	ENSG00000147082	CCNB3	cyclin B3
Pentose and glucuronate interconversions::10720	Pentose and glucuronate interconversions	10720	ENSG00000213759	UGT2B11	UDP glucuronosyltransferase 2 family, polypeptide B11
Phototransduction::5145	Phototransduction	5145	ENSG00000132915	PDE6A	phosphodiesterase 6A, cGMP-specific, rod, alpha
PI3K-Akt signaling pathway::842	PI3K-Akt signaling pathway	842	ENSG00000132906	CASP9	caspase 9, apoptosis-related cysteine peptidase
PI3K-Akt signaling pathway::10018	PI3K-Akt signaling pathway	10018	ENSG00000153094	BCL2L11	BCL2-like 11 (apoptosis facilitator)
PI3K-Akt signaling pathway::7157	PI3K-Akt signaling pathway	7157	ENSG00000141510	TP53	tumor protein p53
PI3K-Akt signaling pathway::5105	PI3K-Akt signaling pathway	5105	ENSG00000124253	PCK1	phosphoenolpyruvate carboxykinase 1 (soluble)
PI3K-Akt signaling pathway::2538	PI3K-Akt signaling pathway	2538	ENSG00000131482	G6PC	glucose-6-phosphatase, catalytic subunit
Proximal tubule bicarbonate reclamation::5105	Proximal tubule bicarbonate reclamation	5105	ENSG00000124253	PCK1	phosphoenolpyruvate carboxykinase 1 (soluble)
Pyruvate metabolism::4190	Pyruvate metabolism	4190	ENSG00000014641	MDH1	malate dehydrogenase 1, NAD (soluble)
Rap1 signaling pathway::6494	Rap1 signaling pathway	6494	ENSG00000213445	SIPA1	signal-induced proliferation-associated 1
Rap1 signaling pathway::5898	Rap1 signaling pathway	5898	ENSG00000006451	RALA	v-ral simian leukemia viral oncogene homolog A (ras related)
Retinol metabolism::10720	Retinol metabolism	10720	ENSG00000213759	UGT2B11	UDP glucuronosyltransferase 2 family, polypeptide B11
Retrograde endocannabinoid signaling::3760	Retrograde endocannabinoid signaling	3760	ENSG00000162989	KCNJ3	potassium inwardly-rectifying channel, subfamily J, member 3
Selenocompound metabolism::4141	Selenocompound metabolism	4141	ENSG00000166986	MARS	methionyl-tRNA synthetase
Selenocompound metabolism::56267	Selenocompound metabolism	56267	ENSG00000137944	CCBL2	cysteine conjugate-beta lyase 2
Serotonergic synapse::3760	Serotonergic synapse	3760	ENSG00000162989	KCNJ3	potassium inwardly-rectifying channel, subfamily J, member 3
Starch and sucrose metabolism::2990	Starch and sucrose metabolism	2990	ENSG00000169919	GUSB	glucuronidase, beta
Tight junction::3993	Tight junction	3993	ENSG00000073350	LLGL2	lethal giant larvae homolog 2 (Drosophila)
Tight junction::10000	Tight junction	10000	ENSG00000117020	AKT3	v-akt murine thymoma viral oncogene homolog 3 (protein kinase B, gamma)
Tryptophan metabolism::4967	Tryptophan metabolism	4967	ENSG00000105953	OGDH	oxoglutarate (alpha-ketoglutarate) dehydrogenase (lipoamide)
Tryptophan metabolism::121278	Tryptophan metabolism	121278	ENSG00000139287	TPH2	tryptophan hydroxylase 2
Ubiquinone and other terpenoid-quinone biosynthesis::84274	Ubiquinone and other terpenoid-quinone biosynthesis	84274	ENSG00000110871	COQ5	coenzyme Q5 homolog, methyltransferase (S. cerevisiae)
