# Supplementary material for: Cartography of Pathway Signal Perturbations Identifies Distinct Molecular Pathomechanisms in Malignant and Chronic Lung Diseases
Source: Front Genet. 2016 May 6;7:79. doi: 10.3389/fgene.2016.00079 (PMC4859092; doi:10.3389/fgene.2016.00079)
Supplement: Supplementary file 6 [file DataSheet6.xlsx]

## Sheet: Spot C
Data Sheet 6
Cartography of pathway signal perturbations identifies distinct molecular pathomechanisms in malignant and chronic lung diseases
Arsen Arakelyan*, Lilit Nersisyan, Martin Petrek, Henry Löffler-Wirth, and Hans Binder
* Correspondence: Arsen Arakelyan: aarakaleyan@sci.am
Pathway::Sink	Pathway	Sink (Entrez ID)	Ensembl	Gene Symbol	Gene Name
Adherens junction::387	Adherens junction	387	ENSG00000067560	RHOA	ras homolog family member A
Adipocytokine signaling pathway::5781	Adipocytokine signaling pathway	5781	ENSG00000179295	PTPN11	protein tyrosine phosphatase, non-receptor type 11
Adipocytokine signaling pathway::5443	Adipocytokine signaling pathway	5443	ENSG00000115138	POMC	proopiomelanocortin
Adipocytokine signaling pathway::181	Adipocytokine signaling pathway	181	ENSG00000159723	AGRP	agouti related protein homolog (mouse)
Adipocytokine signaling pathway::2180	Adipocytokine signaling pathway	2180	ENSG00000151726	ACSL1	acyl-CoA synthetase long-chain family member 1
Adrenergic signaling in cardiomyocytes::10000	Adrenergic signaling in cardiomyocytes	10000	ENSG00000117020	AKT3	v-akt murine thymoma viral oncogene homolog 3 (protein kinase B, gamma)
Adrenergic signaling in cardiomyocytes::596	Adrenergic signaling in cardiomyocytes	596	ENSG00000171791	BCL2	B-cell CLL/lymphoma 2
Adrenergic signaling in cardiomyocytes::488	Adrenergic signaling in cardiomyocytes	488	ENSG00000174437	ATP2A2	ATPase, Ca++ transporting, cardiac muscle, slow twitch 2
Aldosterone-regulated sodium reabsorption::23439	Aldosterone-regulated sodium reabsorption	23439	ENSG00000101892	ATP1B4	ATPase, Na+/K+ transporting, beta 4 polypeptide
Axon guidance::1808	Axon guidance	1808	ENSG00000092964	DPYSL2	dihydropyrimidinase-like 2
Cell adhesion molecules (CAMs)::920	Cell adhesion molecules (CAMs)	920	ENSG00000010610	CD4	CD4 molecule
Cell adhesion molecules (CAMs)::6614	Cell adhesion molecules (CAMs)	6614	ENSG00000088827	SIGLEC1	sialic acid binding Ig-like lectin 1, sialoadhesin
Cell adhesion molecules (CAMs)::22854	Cell adhesion molecules (CAMs)	22854	ENSG00000162631	NTNG1	netrin G1
Cell adhesion molecules (CAMs)::914	Cell adhesion molecules (CAMs)	914	ENSG00000116824	CD2	CD2 molecule
Complement and coagulation cascades::2157	Complement and coagulation cascades	2157	ENSG00000185010	F8	coagulation factor VIII, procoagulant component
Complement and coagulation cascades::5329	Complement and coagulation cascades	5329	ENSG00000011422	PLAUR	plasminogen activator, urokinase receptor
Complement and coagulation cascades::1378	Complement and coagulation cascades	1378	ENSG00000203710	CR1	complement component (3b/4b) receptor 1 (Knops blood group)
Complement and coagulation cascades::1380	Complement and coagulation cascades	1380	ENSG00000117322	CR2	complement component (3d/Epstein Barr virus) receptor 2
Complement and coagulation cascades::719	Complement and coagulation cascades	719	ENSG00000171860	C3AR1	complement component 3a receptor 1
Complement and coagulation cascades::728	Complement and coagulation cascades	728	ENSG00000197405	C5AR1	complement component 5a receptor 1
Complement and coagulation cascades::735	Complement and coagulation cascades	735	ENSG00000113600	C9	complement component 9
Cytokine-cytokine receptor interaction::115650	Cytokine-cytokine receptor interaction	115650	ENSG00000159958	TNFRSF13C	tumor necrosis factor receptor superfamily, member 13C
Cytokine-cytokine receptor interaction::23495	Cytokine-cytokine receptor interaction	23495	ENSG00000240505	TNFRSF13B	tumor necrosis factor receptor superfamily, member 13B
Cytokine-cytokine receptor interaction::608	Cytokine-cytokine receptor interaction	608	ENSG00000048462	TNFRSF17	tumor necrosis factor receptor superfamily, member 17
Cytokine-cytokine receptor interaction::2690	Cytokine-cytokine receptor interaction	2690	ENSG00000112964	GHR	growth hormone receptor
Cytokine-cytokine receptor interaction::3579	Cytokine-cytokine receptor interaction	3579	ENSG00000180871	CXCR2	chemokine (C-X-C motif) receptor 2
Cytokine-cytokine receptor interaction::4233	Cytokine-cytokine receptor interaction	4233	ENSG00000105976	MET	met proto-oncogene (hepatocyte growth factor receptor)
Cytokine-cytokine receptor interaction::3815	Cytokine-cytokine receptor interaction	3815	ENSG00000157404	KIT	v-kit Hardy-Zuckerman 4 feline sarcoma viral oncogene homolog
Cytokine-cytokine receptor interaction::729230	Cytokine-cytokine receptor interaction	729230	ENSG00000121807	CCR2	chemokine (C-C motif) receptor 2
Cytokine-cytokine receptor interaction::1230	Cytokine-cytokine receptor interaction	1230	ENSG00000163823	CCR1	chemokine (C-C motif) receptor 1
Cytokine-cytokine receptor interaction::8793	Cytokine-cytokine receptor interaction	8793	ENSG00000173530	TNFRSF10D	tumor necrosis factor receptor superfamily, member 10d, decoy with truncated death domain
Cytokine-cytokine receptor interaction::8794	Cytokine-cytokine receptor interaction	8794	ENSG00000173535	TNFRSF10C	tumor necrosis factor receptor superfamily, member 10c, decoy without an intracellular domain
Cytokine-cytokine receptor interaction::8809	Cytokine-cytokine receptor interaction	8809	ENSG00000115604	IL18R1	interleukin 18 receptor 1
Cytokine-cytokine receptor interaction::7048	Cytokine-cytokine receptor interaction	7048	ENSG00000163513	TGFBR2	transforming growth factor, beta receptor II (70/80kDa)
Dopaminergic synapse::775	Dopaminergic synapse	775	ENSG00000151067	CACNA1C	calcium channel, voltage-dependent, L type, alpha 1C subunit
Dopaminergic synapse::2903	Dopaminergic synapse	2903	ENSG00000183454	GRIN2A	glutamate receptor, ionotropic, N-methyl D-aspartate 2A
Drug metabolism - cytochrome P450::4128	Drug metabolism - cytochrome P450	4128	ENSG00000189221	MAOA	monoamine oxidase A
ECM-receptor interaction::948	ECM-receptor interaction	948	ENSG00000135218	CD36	CD36 molecule (thrombospondin receptor)
ECM-receptor interaction::961	ECM-receptor interaction	961	ENSG00000196776	CD47	CD47 molecule
ECM-receptor interaction::3694	ECM-receptor interaction	3694	ENSG00000115221	ITGB6	integrin, beta 6
Fc epsilon RI signaling pathway::10000	Fc epsilon RI signaling pathway	10000	ENSG00000117020	AKT3	v-akt murine thymoma viral oncogene homolog 3 (protein kinase B, gamma)
Fc gamma R-mediated phagocytosis::653361	Fc gamma R-mediated phagocytosis	653361	ENSG00000158517	NCF1	neutrophil cytosolic factor 1
Focal adhesion::572	Focal adhesion	572	ENSG00000002330	BAD	BCL2-associated agonist of cell death
FoxO signaling pathway::847	FoxO signaling pathway	847	ENSG00000121691	CAT	catalase
Gap junction::2977	Gap junction	2977	ENSG00000152402	GUCY1A2	guanylate cyclase 1, soluble, alpha 2
Gap junction::7082	Gap junction	7082	ENSG00000104067	TJP1	tight junction protein 1
Glycine, serine and threonine metabolism::314	Glycine, serine and threonine metabolism	314	ENSG00000131480	AOC2	amine oxidase, copper containing 2 (retina-specific)
Glycosaminoglycan degradation::2990	Glycosaminoglycan degradation	2990	ENSG00000169919	GUSB	glucuronidase, beta
Glycosaminoglycan degradation::3073	Glycosaminoglycan degradation	3073	ENSG00000213614	HEXA	hexosaminidase A (alpha polypeptide)
GnRH signaling pathway::3725	GnRH signaling pathway	3725	ENSG00000177606	JUN	jun proto-oncogene
Hippo signaling pathway::374	Hippo signaling pathway	374	ENSG00000109321	AREG	amphiregulin
Hippo signaling pathway::2736	Hippo signaling pathway	2736	ENSG00000074047	GLI2	GLI family zinc finger 2
Lipoic acid metabolism::51601	Lipoic acid metabolism	51601	ENSG00000144182	LIPT1	lipoyltransferase 1
MAPK signaling pathway::3164	MAPK signaling pathway	3164	ENSG00000123358	NR4A1	nuclear receptor subfamily 4, group A, member 1
Melanogenesis::7306	Melanogenesis	7306	ENSG00000107165	TYRP1	tyrosinase-related protein 1
mTOR signaling pathway::1977	mTOR signaling pathway	1977	ENSG00000151247	EIF4E	eukaryotic translation initiation factor 4E
Neuroactive ligand-receptor interaction::2690	Neuroactive ligand-receptor interaction	2690	ENSG00000112964	GHR	growth hormone receptor
Neurotrophin signaling pathway::387	Neurotrophin signaling pathway	387	ENSG00000067560	RHOA	ras homolog family member A
Neurotrophin signaling pathway::572	Neurotrophin signaling pathway	572	ENSG00000002330	BAD	BCL2-associated agonist of cell death
NOD-like receptor signaling pathway::834	NOD-like receptor signaling pathway	834	ENSG00000137752	CASP1	caspase 1, apoptosis-related cysteine peptidase
Oocyte meiosis::9985	Oocyte meiosis	9985	ENSG00000100918	REC8	REC8 homolog (yeast)
Ovarian steroidogenesis::3480	Ovarian steroidogenesis	3480	ENSG00000140443	IGF1R	insulin-like growth factor 1 receptor
p53 signaling pathway::3479	p53 signaling pathway	3479	ENSG00000017427	IGF1	insulin-like growth factor 1 (somatomedin C)
p53 signaling pathway::898	p53 signaling pathway	898	ENSG00000105173	CCNE1	cyclin E1
Pancreatic secretion::219931	Pancreatic secretion	219931	ENSG00000162341	TPCN2	two pore segment channel 2
Pancreatic secretion::6262	Pancreatic secretion	6262	ENSG00000198626	RYR2	ryanodine receptor 2 (cardiac)
Primary bile acid biosynthesis::51302	Primary bile acid biosynthesis	51302	ENSG00000146233	CYP39A1	cytochrome P450, family 39, subfamily A, polypeptide 1
Progesterone-mediated oocyte maturation::23533	Progesterone-mediated oocyte maturation	23533	ENSG00000141506	PIK3R5	phosphoinositide-3-kinase, regulatory subunit 5
Progesterone-mediated oocyte maturation::10393	Progesterone-mediated oocyte maturation	10393	ENSG00000164162	ANAPC10	anaphase promoting complex subunit 10
Prolactin signaling pathway::2001	Prolactin signaling pathway	2001	ENSG00000135374	ELF5	E74-like factor 5 (ets domain transcription factor)
Rap1 signaling pathway::2770	Rap1 signaling pathway	2770	ENSG00000127955	GNAI1	guanine nucleotide binding protein (G protein), alpha inhibiting activity polypeptide 1
Ras signaling pathway::5906	Ras signaling pathway	5906	ENSG00000116473	RAP1A	RAP1A, member of RAS oncogene family
Ras signaling pathway::356	Ras signaling pathway	356	ENSG00000117560	FASLG	Fas ligand (TNF superfamily, member 6)
Regulation of actin cytoskeleton::5829	Regulation of actin cytoskeleton	5829	ENSG00000089159	PXN	paxillin
Regulation of actin cytoskeleton::4478	Regulation of actin cytoskeleton	4478	ENSG00000147065	MSN	moesin
Regulation of actin cytoskeleton::103910	Regulation of actin cytoskeleton	103910	ENSG00000118680	MYL12B	myosin, light chain 12B, regulatory
Retinol metabolism::195814	Retinol metabolism	195814	ENSG00000170786	SDR16C5	short chain dehydrogenase/reductase family 16C, member 5
Salivary secretion::6263	Salivary secretion	6263	ENSG00000198838	RYR3	ryanodine receptor 3
Serotonergic synapse::100137049	Serotonergic synapse	100137049	ENSG00000243708,ENSG00000168970	PLA2G4B	phospholipase A2, group IVB (cytosolic)
Thyroid hormone signaling pathway::10231	Thyroid hormone signaling pathway	10231	ENSG00000172348	RCAN2	regulator of calcineurin 2
Thyroid hormone signaling pathway::2308	Thyroid hormone signaling pathway	2308	ENSG00000150907	FOXO1	forkhead box O1
Thyroid hormone signaling pathway::5350	Thyroid hormone signaling pathway	5350	ENSG00000198523	PLN	phospholamban
Tight junction::1499	Tight junction	1499	ENSG00000168036	CTNNB1	catenin (cadherin-associated protein), beta 1, 88kDa
Tyrosine metabolism::7306	Tyrosine metabolism	7306	ENSG00000107165	TYRP1	tyrosinase-related protein 1
Vascular smooth muscle contraction::59	Vascular smooth muscle contraction	59	ENSG00000107796	ACTA2	actin, alpha 2, smooth muscle, aorta
Vitamin B6 metabolism::493911	Vitamin B6 metabolism	493911	ENSG00000144362	PHOSPHO2	phosphatase, orphan 2
Wnt signaling pathway::3725	Wnt signaling pathway	3725	ENSG00000177606	JUN	jun proto-oncogene
Wnt signaling pathway::4316	Wnt signaling pathway	4316	ENSG00000137673	MMP7	matrix metallopeptidase 7 (matrilysin, uterine)
