# Supplementary material for: Cartography of Pathway Signal Perturbations Identifies Distinct Molecular Pathomechanisms in Malignant and Chronic Lung Diseases
Source: Front Genet. 2016 May 6;7:79. doi: 10.3389/fgene.2016.00079 (PMC4859092; doi:10.3389/fgene.2016.00079)
Supplement: Supplementary file 7 [file DataSheet7.xlsx]

## Sheet: Spot D
Data Sheet 7
Cartography of pathway signal perturbations identifies distinct molecular pathomechanisms in malignant and chronic lung diseases
Arsen Arakelyan*, Lilit Nersisyan, Martin Petrek, Henry Löffler-Wirth, and Hans Binder
* Correspondence: Arsen Arakelyan: aarakaleyan@sci.am
Pathway::sink	Pathway	Sink (Entrez ID)	Ensembl	Gene Symbol	Gene Name
Adherens junction::56288	Adherens junction	56288	ENSG00000148498	PARD3	par-3 partitioning defective 3 homolog (C. elegans)
Adherens junction::7454	Adherens junction	7454	ENSG00000015285	WAS	Wiskott-Aldrich syndrome
Alanine, aspartate and glutamate metabolism::2673	Alanine, aspartate and glutamate metabolism	2673	ENSG00000198380	GFPT1	glutamine--fructose-6-phosphate transaminase 1
Alanine, aspartate and glutamate metabolism::443	Alanine, aspartate and glutamate metabolism	443	ENSG00000108381	ASPA	aspartoacylase
Amino sugar and nucleotide sugar metabolism::55907	Amino sugar and nucleotide sugar metabolism	55907	ENSG00000111726	CMAS	cytidine monophosphate N-acetylneuraminic acid synthetase
Amino sugar and nucleotide sugar metabolism::29925	Amino sugar and nucleotide sugar metabolism	29925	ENSG00000173540	GMPPB	GDP-mannose pyrophosphorylase B
Arginine and proline metabolism::4842	Arginine and proline metabolism	4842	ENSG00000089250	NOS1	nitric oxide synthase 1 (neuronal)
Axon guidance::25	Axon guidance	25	ENSG00000097007	ABL1	c-abl oncogene 1, non-receptor tyrosine kinase
beta-Alanine metabolism::6723	beta-Alanine metabolism	6723	ENSG00000116649	SRM	spermidine synthase
Cell adhesion molecules (CAMs)::4684	Cell adhesion molecules (CAMs)	4684	ENSG00000149294	NCAM1	neural cell adhesion molecule 1
Citrate cycle (TCA cycle)::48	Citrate cycle (TCA cycle)	48	ENSG00000122729	ACO1	aconitase 1, soluble
Complement and coagulation cascades::623	Complement and coagulation cascades	623	ENSG00000100739	BDKRB1	bradykinin receptor B1
Complement and coagulation cascades::2243	Complement and coagulation cascades	2243	ENSG00000171560	FGA	fibrinogen alpha chain
Cytokine-cytokine receptor interaction::643	Cytokine-cytokine receptor interaction	643	ENSG00000160683	CXCR5	chemokine (C-X-C motif) receptor 5
Cytokine-cytokine receptor interaction::5618	Cytokine-cytokine receptor interaction	5618	ENSG00000113494	PRLR	prolactin receptor
Cytokine-cytokine receptor interaction::7850	Cytokine-cytokine receptor interaction	7850	ENSG00000115590	IL1R2	interleukin 1 receptor, type II
Dopaminergic synapse::2890	Dopaminergic synapse	2890	ENSG00000155511	GRIA1	glutamate receptor, ionotropic, AMPA 1
Drug metabolism - other enzymes::7498	Drug metabolism - other enzymes	7498	ENSG00000158125	XDH	xanthine dehydrogenase
Drug metabolism - other enzymes::3614	Drug metabolism - other enzymes	3614	ENSG00000106348	IMPDH1	IMP (inosine 5'-monophosphate) dehydrogenase 1
ErbB signaling pathway::25	ErbB signaling pathway	25	ENSG00000097007	ABL1	c-abl oncogene 1, non-receptor tyrosine kinase
ErbB signaling pathway::2002	ErbB signaling pathway	2002	ENSG00000126767	ELK1	ELK1, member of ETS oncogene family
ErbB signaling pathway::4609	ErbB signaling pathway	4609	ENSG00000136997	MYC	v-myc myelocytomatosis viral oncogene homolog (avian)
Estrogen signaling pathway::2353	Estrogen signaling pathway	2353	ENSG00000170345	FOS	FBJ murine osteosarcoma viral oncogene homolog
Estrogen signaling pathway::4313	Estrogen signaling pathway	4313	ENSG00000087245	MMP2	matrix metallopeptidase 2 (gelatinase A, 72kDa gelatinase, 72kDa type IV collagenase)
Focal adhesion::596	Focal adhesion	596	ENSG00000171791	BCL2	B-cell CLL/lymphoma 2
Focal adhesion::329	Focal adhesion	329	ENSG00000110330	BIRC2	baculoviral IAP repeat containing 2
FoxO signaling pathway::85417	FoxO signaling pathway	85417	ENSG00000147082	CCNB3	cyclin B3
Fructose and mannose metabolism::231	Fructose and mannose metabolism	231	ENSG00000085662	AKR1B1	aldo-keto reductase family 1, member B1 (aldose reductase)
Glycolysis / Gluconeogenesis::2203	Glycolysis / Gluconeogenesis	2203	ENSG00000165140	FBP1	fructose-1,6-bisphosphatase 1
Glycolysis / Gluconeogenesis::5230	Glycolysis / Gluconeogenesis	5230	ENSG00000102144	PGK1	phosphoglycerate kinase 1
GnRH signaling pathway::468	GnRH signaling pathway	468	ENSG00000128272	ATF4	activating transcription factor 4 (tax-responsive enhancer element B67)
HIF-1 signaling pathway::2597	HIF-1 signaling pathway	2597	ENSG00000111640	GAPDH	glyceraldehyde-3-phosphate dehydrogenase
HIF-1 signaling pathway::4843	HIF-1 signaling pathway	4843	ENSG00000007171	NOS2	nitric oxide synthase 2, inducible
HIF-1 signaling pathway::5054	HIF-1 signaling pathway	5054	ENSG00000106366	SERPINE1	serpin peptidase inhibitor, clade E (nexin, plasminogen activator inhibitor type 1), member 1
HIF-1 signaling pathway::7422	HIF-1 signaling pathway	7422	ENSG00000112715	VEGFA	vascular endothelial growth factor A
HIF-1 signaling pathway::2023	HIF-1 signaling pathway	2023	ENSG00000074800	ENO1	enolase 1, (alpha)
Hippo signaling pathway::5054	Hippo signaling pathway	5054	ENSG00000106366	SERPINE1	serpin peptidase inhibitor, clade E (nexin, plasminogen activator inhibitor type 1), member 1
Hippo signaling pathway::4609	Hippo signaling pathway	4609	ENSG00000136997	MYC	v-myc myelocytomatosis viral oncogene homolog (avian)
Hippo signaling pathway::6657	Hippo signaling pathway	6657	ENSG00000181449	SOX2	SRY (sex determining region Y)-box 2
Insulin secretion::775	Insulin secretion	775	ENSG00000151067	CACNA1C	calcium channel, voltage-dependent, L type, alpha 1C subunit
Insulin secretion::3630	Insulin secretion	3630	ENSG00000254647	INS	insulin
Insulin secretion::5864	Insulin secretion	5864	ENSG00000105649	RAB3A	RAB3A, member RAS oncogene family
Insulin signaling pathway::2002	Insulin signaling pathway	2002	ENSG00000126767	ELK1	ELK1, member of ETS oncogene family
Jak-STAT signaling pathway::4609	Jak-STAT signaling pathway	4609	ENSG00000136997	MYC	v-myc myelocytomatosis viral oncogene homolog (avian)
Lysine degradation::5351	Lysine degradation	5351	ENSG00000083444	PLOD1	procollagen-lysine, 2-oxoglutarate 5-dioxygenase 1
MAPK signaling pathway::4609	MAPK signaling pathway	4609	ENSG00000136997	MYC	v-myc myelocytomatosis viral oncogene homolog (avian)
mTOR signaling pathway::7422	mTOR signaling pathway	7422	ENSG00000112715	VEGFA	vascular endothelial growth factor A
Mucin type O-Glycan biosynthesis::2650	Mucin type O-Glycan biosynthesis	2650	ENSG00000187210	GCNT1	glucosaminyl (N-acetyl) transferase 1, core 2
Neuroactive ligand-receptor interaction::5618	Neuroactive ligand-receptor interaction	5618	ENSG00000113494	PRLR	prolactin receptor
Neurotrophin signaling pathway::468	Neurotrophin signaling pathway	468	ENSG00000128272	ATF4	activating transcription factor 4 (tax-responsive enhancer element B67)
N-Glycan biosynthesis::6480	N-Glycan biosynthesis	6480	ENSG00000073849	ST6GAL1	ST6 beta-galactosamide alpha-2,6-sialyltranferase 1
N-Glycan biosynthesis::1603	N-Glycan biosynthesis	1603	ENSG00000129562	DAD1	defender against cell death 1
Olfactory transduction::1179	Olfactory transduction	1179	ENSG00000016490	CLCA1	chloride channel accessory 1
One carbon pool by folate::100528021	One carbon pool by folate	100528021	ENSG00000259332	ST20-MTHFS	ST20-MTHFS readthrough
One carbon pool by folate::6470	One carbon pool by folate	6470	ENSG00000176974	SHMT1	serine hydroxymethyltransferase 1 (soluble)
Ovarian steroidogenesis::100137049	Ovarian steroidogenesis	100137049	ENSG00000243708,ENSG00000168970	PLA2G4B	phospholipase A2, group IVB (cytosolic)
Ovarian steroidogenesis::1586	Ovarian steroidogenesis	1586	ENSG00000148795	CYP17A1	cytochrome P450, family 17, subfamily A, polypeptide 1
Ovarian steroidogenesis::1588	Ovarian steroidogenesis	1588	ENSG00000137869	CYP19A1	cytochrome P450, family 19, subfamily A, polypeptide 1
Ovarian steroidogenesis::6770	Ovarian steroidogenesis	6770	ENSG00000147465	STAR	steroidogenic acute regulatory protein
Ovarian steroidogenesis::3283	Ovarian steroidogenesis	3283	ENSG00000203857	HSD3B1	hydroxy-delta-5-steroid dehydrogenase, 3 beta- and steroid delta-isomerase 1
p53 signaling pathway::1643	p53 signaling pathway	1643	ENSG00000134574	DDB2	damage-specific DNA binding protein 2, 48kDa
p53 signaling pathway::25898	p53 signaling pathway	25898	ENSG00000163743	RCHY1	ring finger and CHY zinc finger domain containing 1, E3 ubiquitin protein ligase
p53 signaling pathway::355	p53 signaling pathway	355	ENSG00000026103	FAS	Fas (TNF receptor superfamily, member 6)
p53 signaling pathway::3732	p53 signaling pathway	3732	ENSG00000085117	CD82	CD82 molecule
p53 signaling pathway::5054	p53 signaling pathway	5054	ENSG00000106366	SERPINE1	serpin peptidase inhibitor, clade E (nexin, plasminogen activator inhibitor type 1), member 1
p53 signaling pathway::51246	p53 signaling pathway	51246	ENSG00000164054	SHISA5	shisa homolog 5 (Xenopus laevis)
p53 signaling pathway::51512	p53 signaling pathway	51512	ENSG00000075218	GTSE1	G-2 and S-phase expressed 1
p53 signaling pathway::5268	p53 signaling pathway	5268	ENSG00000206075	SERPINB5	serpin peptidase inhibitor, clade B (ovalbumin), member 5
p53 signaling pathway::5366	p53 signaling pathway	5366	ENSG00000141682	PMAIP1	phorbol-12-myristate-13-acetate-induced protein 1
p53 signaling pathway::55240	p53 signaling pathway	55240	ENSG00000115107	STEAP3	STEAP family member 3, metalloreductase
p53 signaling pathway::55367	p53 signaling pathway	55367	ENSG00000177595	PIDD	p53-induced death domain protein
p53 signaling pathway::56475	p53 signaling pathway	56475	ENSG00000177519	RPRM	reprimo, TP53 dependent G2 arrest mediator candidate
p53 signaling pathway::5728	p53 signaling pathway	5728	ENSG00000171862	PTEN	phosphatase and tensin homolog
p53 signaling pathway::575	p53 signaling pathway	575	ENSG00000181790	BAI1	brain-specific angiogenesis inhibitor 1
p53 signaling pathway::581	p53 signaling pathway	581	ENSG00000087088	BAX	BCL2-associated X protein
p53 signaling pathway::64065	p53 signaling pathway	64065	ENSG00000112378	PERP	PERP, TP53 apoptosis effector
p53 signaling pathway::64326	p53 signaling pathway	64326	ENSG00000143207	RFWD2	ring finger and WD repeat domain 2, E3 ubiquitin protein ligase
p53 signaling pathway::64393	p53 signaling pathway	64393	ENSG00000172667	ZMAT3	zinc finger, matrin-type 3
p53 signaling pathway::7057	p53 signaling pathway	7057	ENSG00000137801	THBS1	thrombospondin 1
p53 signaling pathway::7161	p53 signaling pathway	7161	ENSG00000078900	TP73	tumor protein p73
p53 signaling pathway::7249	p53 signaling pathway	7249	ENSG00000103197	TSC2	tuberous sclerosis 2
p53 signaling pathway::8493	p53 signaling pathway	8493	ENSG00000170836	PPM1D	protein phosphatase, Mg2+/Mn2+ dependent, 1D
p53 signaling pathway::900	p53 signaling pathway	900	ENSG00000113328	CCNG1	cyclin G1
p53 signaling pathway::50484	p53 signaling pathway	50484	ENSG00000048392	RRM2B	ribonucleotide reductase M2 B (TP53 inducible)
p53 signaling pathway::9538	p53 signaling pathway	9538	ENSG00000149547	EI24	etoposide induced 2.4 mRNA
p53 signaling pathway::143686	p53 signaling pathway	143686	ENSG00000149212	SESN3	sestrin 3
p53 signaling pathway::836	p53 signaling pathway	836	ENSG00000164305	CASP3	caspase 3, apoptosis-related cysteine peptidase
Pentose and glucuronate interconversions::231	Pentose and glucuronate interconversions	231	ENSG00000085662	AKR1B1	aldo-keto reductase family 1, member B1 (aldose reductase)
Pentose phosphate pathway::9563	Pentose phosphate pathway	9563	ENSG00000049239	H6PD	hexose-6-phosphate dehydrogenase (glucose 1-dehydrogenase)
Pentose phosphate pathway::6120	Pentose phosphate pathway	6120	ENSG00000197713	RPE	ribulose-5-phosphate-3-epimerase
Pentose phosphate pathway::5236	Pentose phosphate pathway	5236	ENSG00000079739	PGM1	phosphoglucomutase 1
Pentose phosphate pathway::2203	Pentose phosphate pathway	2203	ENSG00000165140	FBP1	fructose-1,6-bisphosphatase 1
Phenylalanine metabolism::2805	Phenylalanine metabolism	2805	ENSG00000120053	GOT1	glutamic-oxaloacetic transaminase 1, soluble (aspartate aminotransferase 1)
Phenylalanine, tyrosine and tryptophan biosynthesis::2805	Phenylalanine, tyrosine and tryptophan biosynthesis	2805	ENSG00000120053	GOT1	glutamic-oxaloacetic transaminase 1, soluble (aspartate aminotransferase 1)
Progesterone-mediated oocyte maturation::1017	Progesterone-mediated oocyte maturation	1017	ENSG00000123374	CDK2	cyclin-dependent kinase 2
Progesterone-mediated oocyte maturation::983	Progesterone-mediated oocyte maturation	983	ENSG00000170312	CDK1	cyclin-dependent kinase 1
Purine metabolism::5198	Purine metabolism	5198	ENSG00000178921	PFAS	phosphoribosylformylglycinamidine synthase
Purine metabolism::58497	Purine metabolism	58497	ENSG00000143363	PRUNE	prune homolog (Drosophila)
Purine metabolism::5236	Purine metabolism	5236	ENSG00000079739	PGM1	phosphoglucomutase 1
Purine metabolism::9615	Purine metabolism	9615	ENSG00000119125	GDA	guanine deaminase
Purine metabolism::10846	Purine metabolism	10846	ENSG00000112541	PDE10A	phosphodiesterase 10A
Purine metabolism::5313	Purine metabolism	5313	ENSG00000143627	PKLR	pyruvate kinase, liver and RBC
Pyrimidine metabolism::7083	Pyrimidine metabolism	7083	ENSG00000167900	TK1	thymidine kinase 1, soluble
Pyruvate metabolism::231	Pyruvate metabolism	231	ENSG00000085662	AKR1B1	aldo-keto reductase family 1, member B1 (aldose reductase)
Ras signaling pathway::25	Ras signaling pathway	25	ENSG00000097007	ABL1	c-abl oncogene 1, non-receptor tyrosine kinase
Regulation of actin cytoskeleton::55740	Regulation of actin cytoskeleton	55740	ENSG00000154380	ENAH	enabled homolog (Drosophila)
Regulation of actin cytoskeleton::10092	Regulation of actin cytoskeleton	10092	ENSG00000162704	ARPC5	actin related protein 2/3 complex, subunit 5, 16kDa
Sphingolipid metabolism::10825	Sphingolipid metabolism	10825	ENSG00000162139	NEU3	sialidase 3 (membrane sialidase)
Sphingolipid metabolism::56848	Sphingolipid metabolism	56848	ENSG00000063176	SPHK2	sphingosine kinase 2
TGF-beta signaling pathway::5308	TGF-beta signaling pathway	5308	ENSG00000164093	PITX2	paired-like homeodomain 2
Thyroid hormone signaling pathway::6513	Thyroid hormone signaling pathway	6513	ENSG00000117394	SLC2A1	solute carrier family 2 (facilitated glucose transporter), member 1
Thyroid hormone synthesis::50506	Thyroid hormone synthesis	50506	ENSG00000140279	DUOX2	dual oxidase 2
Thyroid hormone synthesis::7038	Thyroid hormone synthesis	7038	ENSG00000042832	TG	thyroglobulin
Tryptophan metabolism::217	Tryptophan metabolism	217	ENSG00000111275	ALDH2	aldehyde dehydrogenase 2 family (mitochondrial)
Vasopressin-regulated water reabsorption::396	Vasopressin-regulated water reabsorption	396	ENSG00000141522	ARHGDIA	Rho GDP dissociation inhibitor (GDI) alpha
Vasopressin-regulated water reabsorption::359	Vasopressin-regulated water reabsorption	359	ENSG00000167580	AQP2	aquaporin 2 (collecting duct)
Wnt signaling pathway::57216	Wnt signaling pathway	57216	ENSG00000162738	VANGL2	vang-like 2 (van gogh, Drosophila)
Wnt signaling pathway::4609	Wnt signaling pathway	4609	ENSG00000136997	MYC	v-myc myelocytomatosis viral oncogene homolog (avian)
